# Supplementary material for: Targeted therapies prime oncogene-driven lung cancers for macrophage-mediated destruction
Source: J Clin Invest. 2024 Mar 14;134(9):e169315. doi: 10.1172/JCI169315 (PMC11060739; doi:10.1172/JCI169315)
Supplement: Supporting data values [file jci-134-169315-s118.xlsx]

## Sheet: Fig 1C
Drug / Well condition	mean norm. log2(area macro. + anti CD47/area PC9)	-log10(p)	norm. log2(area macro. + anti CD47/area PC9), trial 1	norm. log2(area macro. + anti CD47/area PC9), trial 2	norm. log2(area macro. + anti CD47/area PC9), trial 3	norm. log2(area macro. + anti CD47/area PC9), trial 4	norm. log2(area macro. + anti CD47/area PC9), trial 5
EMPTY	0.134258	0.478456	0.757817	0.0213259	-0.286244	0.0266172	0.151774
DMSO	-0.00512471	0.982563	0.749055	-0.0643219	-0.448827	-0.450643	0.189113
Clindamycin-HCl	-0.0846069	0.53195	0.267497	0.0905734	-0.444422	-0.235909	-0.100775
Nisoldipine	0.193987	0.412076	0.854337	0.0679083	0.456816	-0.377605	-0.0315218
Felbamate	-0.179829	0.275255	0.0688999	0.239528	-0.401838	-0.501524	-0.304209
Olanzapine	0.0176068	0.759791	-0.0524529	0.207041	-0.103184	0.0489605	-0.0123313
Cyclosporine A	-0.838195	0.0192383	-1.0982	-1.52876	-0.400789	-0.347082	-0.816141
Lovastatin	-0.356389	0.121141	-0.679276	0.172654	-0.550206	-0.707373	-0.0177448
Donepezil-HCl	-0.0618462	0.511154	-0.214903	0.257088	-0.189487	-0.134233	-0.0276956
Lamotrigine	-0.22845	0.122889	-0.252544	0.07251	-0.44843	0.00138064	-0.515165
Lincomycin-HCl	-0.298845	0.0217417	-0.432201	-0.051325	-0.450066	-0.405681	-0.154952
Azathioprine	-0.26519	0.0811611	-0.0944334	-0.109785	-0.0701236	-0.394741	-0.656867
Mycophenolic Acid	0.509355	0.0863573	0.90625	-0.069488	1.14951	0.229415	0.331089
Sildenafil Citrate	-0.176157	0.0864345	-0.197538	0.00471566	-0.427237	-0.23271	-0.0280174
Sirolimus (Rapamycin)	0.78762	0.012017	1.3562	0.476563	1.07232	0.555189	0.477828
Atovaquone	0.218266	0.0525106	0.447628	0.242439	0.290596	-0.0350538	0.145722
Spectinomycin-HCl Pentahydrate	0.152573	0.212077	0.51347	0.203737	-0.0343172	0.13522	-0.0552454
Sertaconazole	0.556934	0.015961	0.810685	0.163738	0.921558	0.507004	0.381683
Amiodarone-HCl	0.121433	0.123355	-0.0888924	0.142487	0.113628	0.137783	0.302157
Cefepime-HCl Hydrate	-0.12562	0.125264	-0.20291	-0.0070271	-0.18005	-0.294309	0.0561964
Nicardipine-HCl	0.0749293	0.243019	-0.0773658	0.192256	0.110259	0.178719	-0.0292219
Aripiprazole	-0.238591	0.0648269	-0.489991	-0.140168	-0.441482	-0.0387801	-0.0825346
EMPTY	-0.136419	0.201633	-0.106509	0.0281294	-0.194583	0.0397008	-0.448835
DMSO	0.0816563	0.412814	0.283686	-0.0677443	-0.134116	0.298454	0.0280017
EMPTY	-0.169075	0.231007	-0.441504	0.0687891	-0.461441	-0.0995449	0.0883265
DMSO	-0.239578	0.214215	-0.600973	0.185426	-0.637117	-0.110954	-0.0342685
Lapatinib Ditosylate	-0.813035	0.0101636	-1.10051	-0.392358	-1.34522	-0.673794	-0.553298
Clarithromycin	-0.391505	0.129223	-0.628021	0.386566	-0.351507	-0.758052	-0.606511
Pioglitazone-HCl	-0.220123	0.192366	-0.72165	0.0672858	-0.232684	0.0262668	-0.239833
Clomiphene Citrate	0.463811	0.338184	-0.0278211	1.99481	0.673038	0.179698	-0.500671
Rivastigmine Tartrate	-0.440933	0.030001	-0.648712	0.0333146	-0.597682	-0.667633	-0.323953
Clopidogrel Hydrogen Sulfate	0.0582385	0.775107	0.0143683	0.137522	0.561997	0.186457	-0.609152
Ergotamine Tartrate	0.123121	0.518226	-0.373097	0.0716292	0.701065	0.00499988	0.211006
Clobetasol Propionate	0.707525	0.00329107	1.01886	0.397472	0.906019	0.637017	0.578259
Sulindac	0.423609	0.167385	1.33537	0.0517554	0.599899	0.00529383	0.125726
Orphenadrine Citrate	0.842511	0.00392236	1.18556	0.52227	1.17321	0.712525	0.618981
Valproic Acid	-0.315171	0.0742439	-0.146586	-0.30586	-0.801312	-0.288234	-0.0338652
Crotamiton	-0.204248	0.296904	0.0713093	0.031491	-0.844873	-0.0147292	-0.264436
Calcipotriene	0.515668	0.0251418	1.0314	0.601904	0.151394	0.430952	0.362688
Cyclophosphamide (Free Base)	0.503521	0.222743	-0.370461	1.72282	0.671866	0.131172	0.362205
Zafirlukast	-0.207976	0.360687	-0.089671	0.230061	-0.512186	-0.825934	0.15785
Cytarabine	0.431609	0.153744	0.81607	0.86097	0.809109	-0.0591047	-0.268997
Zileuton	-0.131195	0.240344	-0.0548943	0.0683376	-0.165944	-0.481626	-0.0218479
Dacarbazine	-0.454219	0.00759624	-0.388181	-0.203839	-0.6285	-0.35367	-0.696905
Bortezomib	1.636	0.000556293	1.76358	1.77564	1.92375	0.998061	1.71895
Danazol	-0.175649	0.299435	0.209051	-0.0262954	-0.658485	-0.077613	-0.324903
EMPTY	-0.0077892	0.911144	-0.0248135	-0.234519	-0.0182857	0.0758443	0.162827
DMSO	-0.0629638	0.254247	-0.0749244	-0.00346548	-0.203594	-0.109014	0.0761783
EMPTY	0.164818	0.120441	0.271921	0.399878	-0.0901429	0.169131	0.0733039
DMSO	0.0571979	0.472674	0.166559	0.083252	-0.203732	0.207666	0.0322436
Pimozide	0.223618	0.00193159	0.25349	0.242973	0.2653	0.25539	0.100935
Candesartan	0.0892151	0.355078	0.413123	0.0906434	0.0386238	-0.0357903	-0.0605248
Loperamide-HCl	0.155254	0.533703	-0.749167	0.482426	0.397117	0.344769	0.301125
Butenafine-HCl	-0.39503	0.0669661	-0.363505	0.0597978	-0.894649	-0.535243	-0.241549
Tolbutamide	-0.211188	0.244665	0.0892626	0.156901	-0.650411	-0.459689	-0.192006
Dorzolamide-HCl	-0.478699	0.0201957	-0.538516	0.00305894	-0.593695	-0.759686	-0.504659
Glipizide	0.0263133	0.877904	0.609078	0.137125	-0.18047	-0.2091	-0.225066
Escitalopram	-0.0879703	0.0284046	-0.0262448	-0.149376	-0.0925128	-0.141348	-0.0303701
Phentolamine-HCl	0.198256	0.225024	0.148408	0.595714	0.0137522	0.412029	-0.178624
Eprosartan Mesylate	-0.122068	0.312404	0.0520973	-0.0215174	-0.537957	-0.0380436	-0.0649219
Quinine-HCl-H2O	-0.070412	0.285137	-0.267655	0.0806206	-0.0986175	-0.0410658	-0.0253429
Entacapone	-0.394582	0.0215538	-0.633862	-0.000740674	-0.52974	-0.432236	-0.376331
Propafenone-HCl	-0.0673495	0.508489	-0.425879	0.118053	-0.00396385	-0.0119517	-0.0130058
Bleomycin Sulfate	-0.132286	0.496473	-0.577292	0.453204	-0.138691	-0.396636	-0.00201543
Phenytoin	-0.10537	0.503859	0.341107	-0.125601	-0.56271	-0.133908	-0.0457354
Guanfacine-HCl	0.358764	0.117972	0.783108	0.271487	-0.209563	0.714015	0.234773
Procainamide-HCl	-0.202656	0.167635	-0.595398	0.017345	-0.206661	0.0753336	-0.303898
Tizanidine-HCl	-0.266242	0.0972073	-0.589278	-0.0420562	-0.544507	-0.107154	-0.0482134
Lidocaine-HCl-H2O	-0.0760073	0.271323	-0.201036	0.0273304	-0.24148	0.0214976	0.0136516
Carvedilol	0.061358	0.381809	-0.103574	-0.0526449	0.239115	0.0897967	0.134097
EMPTY	-0.0815065	0.550743	-0.485872	-0.0700377	0.300093	-0.126775	-0.0249415
DMSO	0.0289035	0.682907	0.191886	0.0387828	-0.189067	-0.0217757	0.124691
EMPTY	0.0461246	0.779382	0.210793	0.0725994	-0.511921	0.0485029	0.410648
DMSO	-0.232982	0.0533066	-0.504457	-0.131408	-0.167121	-0.0170829	-0.344842
Diazoxide	-0.0533721	0.79137	-0.682913	0.26855	-0.129511	0.398702	-0.121688
Desloratadine	0.184528	0.251572	-0.23353	0.350524	0.508098	-0.0380915	0.335641
Glyburide	-0.166898	0.0128509	-0.109985	-0.120377	-0.269919	-0.0821565	-0.252052
Dextromethorphan	-0.27661	0.28939	-1.09939	0.0678189	0.0848364	-0.436442	0.000125035
Minoxidil	-0.185397	0.0986156	-0.081138	0.0549517	-0.460128	-0.259718	-0.180955
Diclofenac-Na Salt	-0.488198	0.0304416	-0.941646	-0.085413	-0.329262	-0.690157	-0.394513
Tolazamide	-0.1742	0.00539757	-0.0800025	-0.14627	-0.275865	-0.1883	-0.180563
Zalcitabine	0.122076	0.687974	1.03925	0.152538	0.258328	-0.149462	-0.690274
Bexarotene	0.716842	0.0383755	1.64322	0.54015	0.369592	0.616393	0.414853
Diflunisal	-0.0901431	0.15138	-0.169157	0.0556975	-0.0860628	-0.0209237	-0.230269
Tranexamic Acid	-0.131379	0.38434	-0.230943	0.341921	-0.468295	-0.0638033	-0.235776
Disulfiram	1.19787	0.303892	-0.436033	1.03022	5.14791	-0.03255	0.279789
Celecoxib	-0.222499	0.160622	-0.546699	0.105468	-0.50787	-0.107554	-0.0558381
Doxazosin Mesylate	-0.0712676	0.610149	0.323203	-0.241853	-0.112461	-0.418298	0.0930709
Levetiracetam	-0.0727996	0.502632	-0.00326004	-0.103968	-0.415633	-0.0357424	0.194605
Doxycycline Monohydrate	0.164175	0.4314	-0.0498163	0.369619	-0.202416	0.80562	-0.102134
Letrozole	-0.0420454	0.802167	0.386604	0.0730509	-0.576443	-0.126837	0.033398
Enalapril	-0.190595	0.249017	-0.0362723	0.0820365	-0.566103	0.0664225	-0.499057
Anastrozole	-0.0193491	0.908822	0.169072	-0.0924007	-0.545027	-0.0452556	0.416865
Esomeprazole Potassium	0.53916	0.0117195	0.911582	0.221348	0.668323	0.56423	0.330318
EMPTY	0.099652	0.379204	0.117992	-0.109608	-0.129374	0.213551	0.405699
DMSO	0.218274	0.0102174	0.181333	0.0677368	0.261733	0.358073	0.222494
EMPTY	-0.120224	0.427841	-0.649579	-0.0348656	0.13272	0.0130714	-0.0624676
DMSO	-0.25322	0.253384	-0.892713	0.264665	-0.248822	-0.332745	-0.0564836
Flecainide Acetate	0.00158035	0.978668	-0.101155	0.164724	-0.121729	0.0151163	0.0509459
Flumazenil	-0.144212	0.371448	-0.5505	0.317109	-0.186266	-0.27716	-0.0242452
Rosiglitazone	-0.194496	0.231444	0.0755737	-0.296646	0.00405154	-0.0685838	-0.686877
Gefitinib	-2.39868	0.00878682	-2.36292	-4.09354	-2.65914	-1.08078	-1.79705
Amantadine-HCl	-0.142648	0.342842	-0.0455763	-0.0406063	-0.670472	0.0166107	0.0268051
Imatinib Mesylate	-0.0815423	0.288023	-0.0472329	0.145283	-0.0954551	-0.257769	-0.152537
Prazosin-HCl	-0.152445	0.0537521	-0.3414	-0.0401371	-0.22016	-0.0907517	-0.0697765
Idarubicin-HCl	2.29597	0.00691623	2.53663	1.56023	3.94158	1.54424	1.89717
Clonidine-HCl	-0.146354	0.279686	-0.0620305	0.143263	-0.553572	-0.0362761	-0.223153
Montelukast-Na	-0.0692723	0.559147	0.283672	-0.0991257	-0.377722	-0.168549	0.0153628
Guanabenz Acetate	0.50813	0.014442	0.882056	0.439802	0.682709	0.191414	0.344668
Exemestane	0.0506477	0.348927	-0.0677882	0.0304632	0.198368	-0.021753	0.113949
Dihydroergotamine Mesylate	0.00428523	0.975933	0.304835	0.0687293	-0.47858	0.12379	0.00265262
Dinoprostone	0.663683	0.00388495	0.854738	0.549773	0.953883	0.332428	0.627592
Emtricitabine	-0.204735	0.164747	-0.603968	0.111619	-0.241524	-0.0375578	-0.252245
Metformin-HCl	-0.196502	0.148881	-0.0229526	-0.441865	-0.471318	-0.114775	0.0683992
Betaxolol-HCl	-0.153044	0.284258	-0.246047	0.0625087	-0.573536	0.120322	-0.12847
Anagrelide	0.225044	0.199417	0.472663	0.449324	0.445822	-0.241504	-0.00108648
Caffeine	-0.140979	0.0961645	-0.276703	-0.0490126	-0.319633	-0.00477625	-0.0547718
Dofetilide	0.033054	0.776087	0.412059	-0.235698	0.0864863	-0.0850017	-0.0125756
EMPTY	-0.0982985	0.191611	-0.193804	0.118923	-0.183271	-0.0318494	-0.201491
DMSO	-0.00577032	0.929397	-0.16529	0.071689	0.188238	-0.0920203	-0.0314678
EMPTY	-0.193096	0.208523	-0.650538	0.0918285	-0.171415	-0.240965	0.00560801
DMSO	-0.0120457	0.934942	-0.51345	0.089024	0.339196	-0.0319185	0.0569191
Bicalutamide	-0.0757076	0.727296	-0.59888	0.57215	0.168121	-0.267175	-0.252754
Estradiol	0.12386	0.568218	0.903004	0.0637569	-0.185611	-0.126105	-0.0357469
Clindamycin Palmitate-HCl	0.0243417	0.874886	-0.310218	0.424045	0.0826268	-0.297301	0.222555
Estrone	0.109784	0.481395	0.123985	0.593356	-0.266144	0.142378	-0.0446541
Vorinostat	0.617253	0.0419205	0.54242	1.37918	0.681914	0.271159	0.211588
Etidronate Disodium	0.991521	0.123542	0.323009	2.93119	1.11133	0.2739	0.318181
Didanosine	0.143306	0.409728	0.711113	0.0999774	-0.222645	0.148052	-0.0199662
Famciclovir	1.04096	0.00654179	1.14919	1.69201	1.12073	0.689119	0.553749
Dolasetron	-0.0553638	0.521241	-0.108326	-0.136206	-0.254106	0.00948006	0.212339
Fenoldopam Mesylate	-0.239712	0.0195267	-0.369885	-0.0635902	-0.401195	-0.183762	-0.180127
Enalaprilat Maleate	-0.131936	0.357483	-0.0946091	0.0336132	-0.631923	0.0182359	0.015005
Fenoprofen Calcium	-0.0944983	0.133308	-0.0622885	0.0247971	-0.279667	-0.0936788	-0.0616546
Fluvastatin-Na	-0.171687	0.116144	-0.28909	-0.0350907	-0.0129233	-0.453128	-0.0682046
Fenofibrate	0.0734947	0.786908	1.06144	-0.090418	-0.385806	-0.039804	-0.177941
Fosinopril-Na	-0.0964284	0.437953	-0.0377973	0.0190796	-0.278863	-0.40963	0.225068
Finasteride	-0.107297	0.164644	-0.0925656	-0.262573	-0.183926	-0.113088	0.115666
Gemcitabine-HCl	0.318148	0.224479	1.04747	0.0366386	0.608326	0.0333307	-0.135022
Fluorouracil (5-Fluorouracil)	-0.232051	0.139756	-0.0675303	0.0612811	-0.592753	-0.0925528	-0.468702
Granisetron-HCl	-0.0203561	0.875896	0.275467	-0.391431	-0.218334	0.123219	0.109298
Flurbiprofen	-0.1835	0.0722014	-0.299192	0.0891923	-0.342147	-0.155208	-0.210144
EMPTY	0.00584535	0.922014	0.180887	0.0766614	-0.132969	-0.0340299	-0.0613222
DMSO	0.0114087	0.870738	-0.13404	0.236894	0.0396334	0.0145278	-0.0999714
EMPTY	-0.0381534	0.695361	0.153144	0.140273	-0.340361	-0.0335114	-0.110312
DMSO	0.142854	0.163261	0.440428	0.0552726	-0.0372577	0.0537399	0.202087
(S)-Timolol Maleate	0.0433351	0.631757	0.187833	0.0651524	0.171918	0.0661843	-0.274412
Erlotinib	-2.21286	0.0177825	-1.77778	-4.44427	-1.24523	-1.64887	-1.94816
Salbutamol Hemisulfate	0.108724	0.611133	-0.014254	0.0284858	0.46567	0.587476	-0.523759
Tacrine-HCl	-0.420665	0.217509	-1.15618	0.115593	-1.01834	-0.298561	0.254171
Pindolol	0.78732	0.014813	0.638876	0.573936	1.55306	0.603505	0.567225
Galantamine-HBr	0.561452	0.0645617	0.106117	0.49716	1.40627	0.346832	0.450878
Dobutamine-HCl	-0.0263579	0.85265	0.433149	-0.227515	-0.180487	0.116164	-0.2731
Amiloride-HCl-H2O	-0.175279	0.283415	-0.520652	0.104945	-0.51598	-0.0227574	0.0780483
Sotalol-HCl	-0.0797692	0.368735	-0.0875018	0.129662	-0.354654	-0.0774635	-0.00888835
Amlodipine	0.152335	0.251596	0.507913	-0.0724745	-0.0862941	0.109257	0.303272
Maprotiline-HCl	-0.241917	0.188371	-0.708275	-0.135464	-0.18905	0.218278	-0.395074
Diltiazem-HCl	-0.132353	0.40884	-0.666664	-0.0665894	-0.0493559	-0.084346	0.20519
Pilocarpine-HCl	-0.239923	0.0530583	-0.210534	0.0698045	-0.366573	-0.244994	-0.447318
Nifedipine	-0.0618291	0.758919	0.476022	0.0274426	-0.413651	-0.55377	0.154812
Ipratropium-Br	-0.202382	0.228912	-0.645123	0.0964644	-0.427388	0.0221049	-0.0579677
Nimodipine	-0.282362	0.171435	-0.911893	0.0706138	-0.316496	-0.18126	-0.0727755
Tropicamide	0.351605	0.290183	-0.0423169	1.438	0.458088	-0.0403225	-0.0554231
Verapamil-HCl	0.643284	0.0885352	0.136831	1.58659	1.03631	0.192618	0.26407
Pancuronium-2Br	0.102279	0.732175	-0.268003	1.0466	0.372291	-0.104975	-0.534523
Gabapentin	0.207649	0.570932	-0.375292	1.44089	0.244308	-0.426621	0.154956
EMPTY	-0.130474	0.190366	0.113025	-0.28864	-0.341152	-0.088778	-0.0468247
DMSO	-0.208615	0.103367	-0.524417	-0.0139159	-0.336052	-0.162807	-0.00588282
EMPTY	-0.30541	0.0260659	-0.449266	-0.147815	-0.1976	-0.581041	-0.151329
DMSO	-0.286793	0.169931	-0.729475	0.163674	-0.630331	-0.207898	-0.0299341
Oxaliplatin	0.174845	0.132109	0.300518	-0.118316	0.427752	0.0999737	0.164295
Amitriptyline-HCl	0.097666	0.174531	-0.0256192	0.269521	0.0748079	0.195399	-0.0257789
Atazanavir	0.211594	0.493796	0.407873	-0.734533	0.895317	0.543071	-0.0537589
Floxuridine	-0.355935	0.100313	-0.339966	0.129502	-0.709138	-0.123757	-0.736315
Mycophenolate Mofetil	0.876109	0.0107431	0.795127	1.02252	1.54671	0.452697	0.563492
Fluocinolone Acetonide	0.472344	0.125606	0.190468	0.405493	1.43159	0.218242	0.115921
Clofarabine	0.670152	0.0297999	0.825335	0.964499	1.17437	0.158468	0.228086
Flutamide	0.732686	0.0211752	1.01667	0.361036	1.34583	0.641957	0.297938
Cabergoline	-0.0854758	0.380092	-0.0716095	-0.00458817	0.00785397	-0.421981	0.0629459
Fluconazole	-0.0931555	0.233965	-0.0573355	-0.0544775	-0.353019	-0.0246413	0.0236962
Ibandronate-Na Monohydrate	0.0460495	0.585016	0.227854	0.0918554	-0.237251	0.0342928	0.113496
Furosemide	-0.0568158	0.536245	-0.132461	0.262664	-0.184034	-0.0408121	-0.189437
Imipenem	-0.0993986	0.324478	-0.0582093	0.0485629	-0.411756	-0.156884	0.0812937
Ganciclovir	-0.0920094	0.374808	0.188012	-0.0527525	-0.392379	-0.0997398	-0.103187
Lomustine	-0.0576322	0.694758	-0.551983	0.264106	-0.0697038	-0.0330218	0.102442
Gatifloxacin	-0.125197	0.552493	-0.706246	0.463901	0.0675181	-0.282265	-0.168894
Adapalene	-0.190114	0.198381	-0.0755533	0.102713	-0.547814	-0.41116	-0.0187534
Gentamycin Sulfate	-0.215781	0.0137194	-0.254814	-0.0959175	-0.185503	-0.149049	-0.393622
Meropenem	-0.224369	0.0271544	-0.371258	-0.0852993	-0.295737	-0.322196	-0.0473557
Gemfibrozil	-0.141565	0.442602	0.230998	-0.184571	-0.0681022	0.0610236	-0.747174
EMPTY	-0.324491	0.0493092	-0.187037	-0.285634	-0.778965	-0.135219	-0.235602
DMSO	-0.273653	0.0391593	-0.385887	-0.150486	-0.535901	-0.0134749	-0.282517
EMPTY	-0.120362	0.24449	0.156868	-0.0330312	-0.345587	-0.115149	-0.264908
DMSO	0.124311	0.650442	0.574473	-0.627772	0.0590642	0.782607	-0.16682
Ivermectin	-0.0728048	0.412391	0.0944663	0.0699942	-0.226247	-0.297756	-0.00448196
Felodipine	-0.217647	0.0706476	-0.312286	-0.226275	-0.2038	0.0964015	-0.442276
Haloperidol	-0.0751476	0.919881	0.268696	-2.82074	1.15079	0.619239	0.406276
Phenoxybenzamine-HCl	0.249082	0.400761	-0.0483579	-0.601543	0.946264	0.421319	0.527726
Cimetidine	-0.24525	0.34374	-1.03219	0.0847218	-0.344334	0.309592	-0.24404
Trifluoperazine-HCl	0.27841	0.507327	0.216865	-0.974813	1.43698	0.359641	0.353382
Zonisamide	0.00157151	0.990321	-0.108747	0.451518	-0.188371	-0.0406785	-0.105865
Latanoprost	-0.177998	0.215425	-0.316429	-0.0114286	-0.574616	0.109449	-0.0969666
Zoledronic Acid Monohydrate	-0.203161	0.0451227	-0.155148	-0.14171	-0.459542	-0.03704	-0.222362
Alfuzosin	0.0138574	0.871137	0.165231	0.224579	-0.184515	-0.126244	-0.00976337
Naltrexone-HCl	-0.0861207	0.337603	0.0205009	0.131257	-0.315737	-0.202866	-0.0637579
Bromocriptine Mesylate	-0.0111653	0.90856	-0.34895	0.155389	-0.0148556	-0.00181461	0.154404
Zolmitriptan	-0.138294	0.421617	-0.185338	0.302266	-0.655707	-0.135389	-0.0172991
Clozapine	0.0476161	0.547267	0.297744	-0.0920721	-0.0430068	0.122233	-0.0468182
Memantine-HCl	0.0444425	0.637008	0.0100326	0.343774	-0.185022	0.0871309	-0.0337032
Acitretin	0.191164	0.457972	-0.666376	0.0704241	0.608471	0.433053	0.510246
Riluzole-HCl	-0.0305606	0.868514	-0.371232	0.597167	-0.133529	-0.303964	0.0587543
Calcitriol	-0.21529	0.303866	-0.0194032	-0.924567	-0.181234	-0.0475565	0.0963127
Propofol	-0.183642	0.247404	0.0193658	0.182188	-0.608498	-0.218445	-0.292819
Ketoconazole	0.142946	0.19301	-0.0814609	0.192416	0.222835	-0.0367939	0.417732
EMPTY	-0.165562	0.0746923	-0.306256	0.0618421	-0.258631	-0.250186	-0.0745775
DMSO	-0.14392	0.242422	-0.493911	0.0719367	-0.00213174	-0.273481	-0.0220099
EMPTY	-0.18311	0.165869	-0.580825	0.00609252	-0.228396	-0.000623026	-0.111798
DMSO	-0.314109	0.0551575	-0.708061	-0.0724106	-0.0820115	-0.398571	-0.309492
Oseltamivir Phosphate	-0.076345	0.6669	-0.466838	0.525078	-0.178942	-0.209753	-0.0512705
Glimepiride	-0.257979	0.0759038	-0.575126	0.0740555	-0.348784	-0.300603	-0.139436
Pamidronate Disodium Pentahydrate (Pamidronic Acid)	0.329979	0.148774	0.554562	-0.236665	0.598409	0.710775	0.0228134
Hydrocortisone	0.337609	0.250636	0.258589	-0.574845	0.915658	0.488563	0.600079
Pramipexole Dihydrochloride Monohydrate	-0.246254	0.176076	-0.815694	-0.170002	-0.167737	-0.157908	0.0800694
Hydrocortisone Acetate	0.308809	0.567486	0.327993	-1.43394	1.64943	0.41443	0.586127
Triptorelin Acetate	-0.0975891	0.137642	-0.189042	0.0705041	-0.213004	-0.127861	-0.0285425
Idoxuridine	0.304845	0.512988	1.00486	-1.3179	0.834174	0.758347	0.244742
Risredonic Acid	-0.0228966	0.85862	0.347086	0.140737	-0.346668	-0.162725	-0.0929126
Ifosfamide	-0.167269	0.134337	-0.354341	0.0847017	-0.380755	-0.0452949	-0.140654
Rocuronium Bromide	-0.0740528	0.58735	-0.232309	0.386221	-0.342012	-0.151605	-0.0305585
Imiquimod	0.188312	0.445515	1.0242	0.109137	-0.312611	0.0984907	0.0223425
Vinorelbine	-0.365766	0.169407	0.0548273	-1.15676	-0.146585	-0.0744666	-0.505851
Indapamide	-0.0663983	0.553533	-0.285666	0.192548	-0.320489	0.108786	-0.0271706
Salmeterol	0.0884655	0.648009	0.0932338	-0.593111	0.208686	0.435417	0.298102
Itraconazole	-0.13259	0.0550446	-0.0692032	0.0217133	-0.248238	-0.218921	-0.148303
Vincristine Sulfate	1.54054	0.0155565	1.70108	2.41951	2.25753	0.508313	0.816271
Levonorgestrel	-0.0278093	0.682686	-0.0606156	0.132142	-0.248099	-0.00228632	0.0398129
Aspirin (Acetylsalicylic Acid)	0.040124	0.653835	-0.146604	-0.0384866	0.340222	-0.0285389	0.0740277
Levofloxacin-HCl	0.123743	0.542833	0.848836	0.0701586	-0.193727	-0.0743115	-0.03224
EMPTY	0.047577	0.577885	0.0529459	0.0702597	-0.190595	0.300828	0.00444583
DMSO	0.0270943	0.707699	-0.132012	0.206599	0.166871	-0.0538698	-0.0521168
EMPTY	-0.128566	0.273619	0.14039	0.0809411	-0.311438	-0.355655	-0.19707
DMSO	-0.0212197	0.905138	0.522218	0.146697	-0.376067	-0.0400123	-0.358935
Aminophylline	-0.0660155	0.153337	-0.0309585	0.0419379	-0.187915	-0.0881899	-0.0649518
Cromolyn-Na (Disodium Cromoglycate)	0.174686	0.837732	0.749426	-2.94749	1.61472	0.777497	0.679276
Nateglinide	-0.248507	0.240505	-0.866049	0.194922	-0.16201	-0.381308	-0.028088
Capsaicin	-0.151493	0.818244	-0.0818859	-2.55271	0.805233	0.56386	0.508033
(+/-)Isoproterenol-HCl	0.0778385	0.63003	0.585347	-0.16085	0.0115383	0.207198	-0.254041
Dexamethasone	-0.190816	0.847143	0.104837	-3.7452	1.70332	0.450549	0.532411
Acetylcholine Chloride	-0.0233581	0.775687	0.167961	0.0850799	-0.188423	-0.220386	0.0389773
Dipyridamole	-0.282626	0.0653842	-0.113732	-0.646595	-0.427998	-0.188958	-0.0358497
Atropine Sulfate Monohydrate	-0.117494	0.197507	-0.332947	0.113817	-0.204909	-0.135986	-0.0274474
Ethacrynic Acid	-0.120959	0.510201	-0.38795	0.38845	-0.560352	-0.119424	0.0744796
Apomorphine-HCl Hemihydrate	0.0910421	0.942735	1.03914	-4.62936	1.4947	0.854285	1.69645
Indomethacin	-0.0303737	0.534551	0.00396942	-0.0429658	-0.181622	0.0963754	-0.027625
Chlorpromazine-HCl	0.116693	0.364783	-0.0642296	0.0222804	0.0642232	0.565634	-0.0044425
Naproxen	-0.251686	0.0985137	-0.438809	0.0712432	-0.589068	-0.118788	-0.183007
Fluphenazine-HCl	0.225376	0.387785	-0.495825	-0.055664	0.874599	0.398927	0.404843
Ibuprofen	-0.250528	0.229774	-0.874711	0.0697136	-0.4122	-0.0171696	-0.0182708
Risperidone	0.224436	0.535284	-0.107246	1.54661	-0.157951	-0.0338216	-0.125405
Bumetanide	-0.0988469	0.393865	-0.0655891	0.0689238	-0.498635	0.0553961	-0.0543302
Diphenhydramine-HCl	0.0445077	0.801973	0.298913	0.150966	0.452604	-0.415102	-0.264842
Neomycin Sulfate	-0.245854	0.134718	-0.472595	0.0707047	-0.577485	-0.290549	0.0406533
EMPTY	-0.14897	0.267482	-0.34652	0.249592	-0.163475	-0.404623	-0.0798247
DMSO	-0.00215754	0.987321	0.0326604	0.18521	-0.415098	0.346211	-0.159772
EMPTY	-0.0618375	0.435886	-0.22318	0.126951	0.0532371	-0.0396624	-0.226534
DMSO	0.135905	0.771634	0.90531	-1.42995	0.402875	0.934235	-0.132947
Acyclovir (Acycloguanosine) Zovirax	-0.078416	0.526873	-0.337247	0.0699791	-0.355552	0.0251022	0.205637
Leflunomide	-0.180432	0.877277	0.77242	-4.5298	1.38942	0.969989	0.495813
Zidovudine (3-Azido-3-Deoxythymidine)	0.0448922	0.765582	0.21027	0.413444	-0.43302	-0.00542644	0.0391938
Lisinopril-H2O	-0.101782	0.872592	0.140858	-2.4359	0.676296	0.810493	0.299342
Allopurinol	-0.184509	0.849184	0.893929	-3.78491	0.761291	0.995532	0.21161
Loratadine	-1.06039	0.174563	-0.488174	-3.62192	-0.482079	-0.522815	-0.186976
Altretamine	-0.0906084	0.041101	-0.00705218	-0.112672	-0.172272	-0.0341715	-0.126875
Losartan Potassium	-0.164979	0.217903	-0.142268	0.126566	-0.545503	-0.238892	-0.0247997
Alendronate-Na Trihydrate	-0.0239053	0.852342	-0.0700153	0.153026	-0.459471	0.234928	0.0220052
Mebendazole	-0.188982	0.236953	-0.47438	0.298856	-0.241634	-0.128338	-0.399417
Albendazole	-0.0195248	0.837251	-0.277598	0.0332464	0.248386	-0.143168	0.0415089
Medroxyprogesterone Acetate	-0.294306	0.0104844	-0.342778	-0.195573	-0.527011	-0.179151	-0.227018
Sumatriptan Succinate	-0.0171873	0.912435	-0.0903923	0.317006	-0.517363	0.243087	-0.0382749
Mefenamic Acid	-0.216835	0.166182	-0.31627	0.265944	-0.435623	-0.410737	-0.18749
Amifostine	-0.0930843	0.257006	-0.23771	0.162953	-0.186182	-0.148014	-0.0564687
Melphalan	0.16364	0.341992	0.74437	0.0376656	0.171735	-0.0492725	-0.0862971
4-Aminosalicylic Acid	0.159223	0.267981	0.168833	0.230238	-0.307373	0.419783	0.284636
Methyldopa Sesquihydrate	0.271971	0.624525	-0.0598034	2.27078	-0.682241	-0.131509	-0.0373766
Mesalamine (5-Aminosalicylic Acid)	0.0802083	0.446609	0.203688	0.000525119	0.381587	-0.157921	-0.0268378
Methylprednisolone	1.19699	0.012562	1.47399	0.451098	2.05075	1.23639	0.772733
EMPTY	0.151616	0.0565996	0.208186	0.0704392	0.348925	0.0921112	0.0384209
DMSO	-0.147012	0.0623515	-0.277936	0.0044148	-0.183355	-0.249309	-0.0288753
EMPTY	0.00825746	0.846112	0.0917522	0.0781189	0.0329364	-0.043117	-0.118403
DMSO	0.0487071	0.682005	0.414444	0.104704	-0.247648	-0.0864581	0.058494
Promethazine-HCl	-0.289117	0.386209	0.475841	-1.35579	-0.233779	-0.253001	-0.0788531
Auranofin	1.12184	0.0486485	1.03664	-0.185995	2.20557	0.914204	1.63879
Ranitidine-HCl	-0.137595	0.354128	-0.274276	0.149811	-0.583012	0.046148	-0.0266444
Captopril	-0.00788318	0.986415	-0.106815	-1.67033	0.78822	0.473931	0.475575
Epinephrine (L-(-)-Epinephrine-(+)-Bitartrate)	-0.635164	0.393456	-0.0855111	-3.26959	-0.197763	0.347512	0.0295364
Tranylcypromine Hemisulfate	-0.672184	0.0814589	-1.44827	-1.27968	-0.420226	-0.175185	-0.0375566
Norepinephrine Bitartrate Monohydrate	0.0202295	0.790224	-0.0443077	0.0997212	-0.228796	0.122801	0.151729
Piroxicam	-0.301375	0.080851	-0.806101	-0.177748	-0.274793	-0.163986	-0.0842454
Quetiapine Fumarate	0.177525	0.272003	0.0810723	-0.0923956	0.717099	0.103522	0.078327
Moxifloxacin-HCl	0.184661	0.179864	0.520559	0.377875	0.0684667	0.0477711	-0.0913645
Imipramine-HCl	0.202044	0.0461839	0.207809	0.361769	0.332317	0.137395	-0.0290686
Carbidopa	0.0197857	0.916855	0.610976	0.183432	-0.125253	-0.434932	-0.135294
Amoxapine	-0.090396	0.516534	-0.428228	0.348618	-0.218915	-0.0613475	-0.0921063
Ketoprofen	-0.519002	0.0353976	-0.96462	-0.168069	-0.428214	-0.850445	-0.183662
Metoclopramide-HCl	-0.103013	0.623489	-0.125821	0.416501	0.00092776	-0.78556	-0.0211125
Meloxicam	-0.349725	0.106424	-0.926445	0.0355155	-0.36	-0.430552	-0.0671434
Nalbuphine-HCl Dihydrate	-0.166571	0.264163	-0.354437	-0.277776	-0.47298	0.186238	0.0860988
Terbinafine-HCl	0.170719	0.209605	0.580688	0.0622994	0.25438	-0.0260009	-0.017773
Carbachol (Carbamylcholine ) Chloride	-0.167994	0.276069	-0.603677	0.220933	-0.149739	-0.237141	-0.0703473
Sodium Phenylbutyrate	-0.131977	0.0893877	-0.291375	0.029534	-0.171774	-0.203181	-0.023088
EMPTY	0.196341	0.117117	0.525191	0.129532	-0.0884259	0.213758	0.201651
DMSO	0.0498231	0.703209	0.309204	0.353441	-0.271403	-0.0307169	-0.111409
EMPTY	-0.0561115	0.637027	-0.465134	0.162879	0.0963701	-0.0811298	0.00645661
DMSO	-0.0422727	0.814395	-0.505541	0.011211	-0.265774	0.501378	0.0473624
Ampicillin Trihydrate	-0.0893036	0.361967	-0.337125	0.0324491	-0.211072	-0.0866198	0.155851
Metoprolol Tartrate	0.036272	0.846796	-0.220839	0.709585	-0.252679	0.0253046	-0.0800115
Atenolol	-0.155204	0.384318	-0.709377	0.0739868	-0.206861	-0.158019	0.224252
Methimazole	-0.0223653	0.968465	-1.04182	2.00028	-0.741938	-0.237844	-0.0905119
Atracurium Besylate	0.10368	0.286058	0.355375	0.22001	0.0563921	-0.131805	0.0184297
Metronidazole	-0.382091	0.254241	-1.38939	0.402437	-0.329255	-0.340027	-0.254218
Vinblastine Sulfate	1.00728	0.0604152	1.40509	-0.27135	2.09964	0.84705	0.955977
Minocycline	-0.221515	0.0619628	-0.244325	-0.0445404	-0.542101	-0.148567	-0.128043
Azithromycin	0.0446864	0.533464	-0.0217405	0.0555249	0.294398	-0.0607558	-0.0439946
Mitoxantrone-HCl	1.78846	0.0254867	2.30617	2.48983	2.98303	0.897743	0.265537
Aztreonam	-0.0600173	0.426359	0.137053	0.0693396	-0.181234	-0.139992	-0.185253
Paclitaxel (Taxol)	0.301069	0.714834	0.0891251	3.29278	-0.493307	-0.987074	-0.396186
Betamethasone	0.835637	0.0349393	1.26799	0.0172057	1.53321	0.79556	0.564228
Nabumetone	0.242572	0.513973	-0.639399	1.45088	0.00560705	0.181718	0.214051
Bisacodyl	0.244474	0.230981	0.561424	-0.160185	0.744087	0.0159068	0.0611385
Naphazoline-HCl	-0.085095	0.0756776	-0.126998	-0.0920019	-0.188304	0.0185641	-0.0367359
Buspirone-HCl	-0.062505	0.0931571	0.0254276	-0.14138	-0.102466	-0.0362366	-0.05787
Nefazodone-HCl	-0.0199813	0.862372	-0.232403	0.0710788	-0.152053	0.364518	-0.151047
Carboplatin	-0.0482665	0.59611	0.0586486	-0.0424248	-0.368908	0.108483	0.00286819
Norethindrone	0.0529246	0.779379	0.690886	-0.131174	-0.316396	0.153854	-0.132546
EMPTY	-0.0471029	0.522296	-0.108078	0.177163	-0.237838	-0.0375973	-0.0291644
DMSO	-0.00282165	0.940459	0.0326992	0.11782	-0.0978266	-0.0402519	-0.0265487
EMPTY	0.138695	0.35642	0.611695	-0.106926	-0.124612	0.164973	0.148347
DMSO	0.0487811	0.780445	0.686481	-0.21759	-0.155893	-0.0416496	-0.0274423
Famotidine	0.269977	0.0746945	0.650215	0.222325	0.0151054	0.370702	0.0915346
Simvastatin	-0.379252	0.154574	0.00350265	-0.986049	-0.794229	-0.211465	0.0919824
Isoniazid	0.226687	0.669896	-0.501282	2.16321	-0.38741	-0.202784	0.0617062
Goserelin Acetate	-0.266541	0.309249	0.0453318	0.0710274	-1.16522	-0.150227	-0.133614
Ticlopidine-HCl	-0.181384	0.301171	-0.549791	0.289161	-0.482928	-0.0892791	-0.0740811
Raloxifene-HCl	-0.0370337	0.654808	-0.0871577	0.157911	-0.273744	0.103051	-0.0852292
Clemastine Fumarate	-0.089071	0.841214	-0.285919	-1.60565	0.59892	0.690859	0.156432
Rifampin (Rifampicin)	-0.349292	0.104376	-0.942583	-0.0444818	-0.459429	-0.0490746	-0.250891
Varenafil	0.0375925	0.523273	0.219678	0.0832056	0.00651088	-0.0931608	-0.0282707
Etoposide	0.129357	0.586285	-0.539362	0.649231	-0.18361	0.492015	0.228509
NA	-0.110492	0.197596	-0.297307	0.0693909	-0.26177	-0.0321843	-0.0305879
Mitomycin C	0.316304	0.051685	0.268199	0.388235	0.720734	0.13973	0.0646231
Docetaxel (Taxotere)	-0.382588	0.0875604	-0.070569	-0.356538	0.0448819	-0.811696	-0.71902
Delavirdine Mesylate	-0.0302368	0.79279	-0.29575	-0.22338	0.300479	0.0966103	-0.0291432
Olopatadine	0.0259909	0.88467	0.350742	-0.135749	0.476907	-0.419664	-0.142281
Daunorubicin-HCl	0.60674	0.108482	1.0413	-0.0975969	1.52342	0.297651	0.268922
Tolcapone	-0.286506	0.0547499	-0.700716	-0.119592	-0.266538	-0.201333	-0.144351
Doxorubicin-HCl	0.635189	0.0390115	1.12466	0.167925	1.15952	0.362967	0.360872
Olmesartan	0.0721929	0.754397	-0.0592498	0.811476	-0.500109	-0.0761352	0.184983
Cetirizine-HCl	-0.0960971	0.655321	-0.254863	0.312648	-0.753396	0.320687	-0.105561
EMPTY	-0.0974691	0.168299	-0.222569	0.0937836	-0.185928	-0.146145	-0.026487
DMSO	-0.162323	0.215907	-0.0568578	-0.0623986	-0.57887	0.0610357	-0.174526
EMPTY	-0.116751	0.487475	-0.428613	-0.530471	0.0414606	0.0850406	0.24883
DMSO	0.0154043	0.888962	-0.308314	0.174037	-0.0913178	0.0213314	0.281284
Carbamazepine	-0.471102	0.224577	-0.414903	-1.68692	-0.460035	0.0168935	0.189454
Norfloxacin	-0.0692652	0.672042	-0.109622	0.223005	-0.632565	0.016517	0.156339
Cefotaxime Acid	-0.480061	0.311469	0.250141	-2.09519	-0.328337	-0.175331	-0.0515915
Nystatin	0.02772	0.931265	0.201596	1.10161	-0.533104	-0.512912	-0.118592
Ceftazidime	-0.100941	0.503912	-0.452713	0.373647	-0.0427562	-0.264434	-0.118449
Ofloxacin	-0.474759	0.0537614	-1.06624	-0.307218	-0.431059	-0.570774	0.0015019
Chloramphenicol	-0.759134	0.28662	-0.244691	-3.22858	-0.0664933	-0.118341	-0.137561
Omeprazole	0.239758	0.263308	0.96124	0.070126	0.183832	-0.0523004	0.0358931
Chlorambucil	-0.0952748	0.037824	-0.172466	-0.025568	-0.165489	-0.0375099	-0.0753412
Oxcarbazepine	0.0212557	0.81869	-0.077906	-0.0980763	0.364341	-0.036324	-0.0457561
Chlorpheniramine Maleate	-0.0893362	0.517502	-0.0376531	-0.541803	0.236569	-0.0820311	-0.0217621
Oxiconazole Nitrate	0.667517	0.030409	1.30085	0.294665	0.999344	0.350821	0.391902
Chloroquine Diphosphate	-0.0667374	0.610557	0.140337	-0.143156	-0.417295	0.264237	-0.177809
Oxacillin sodium salt monohydrate	-0.00536901	0.938832	0.157684	0.0702923	-0.234299	0.0373988	-0.0579215
Thalidomide	-0.162276	0.105426	-0.327802	0.0442852	-0.359367	-0.0941541	-0.0743415
Pantoprazole	0.434038	0.106835	0.985532	0.219496	0.887371	-0.0252714	0.103064
Ciprofloxacin	-0.152808	0.146492	0.102541	-0.297009	-0.362594	-0.173024	-0.0339509
Paroxetine-HCl	0.00887811	0.757516	-0.0739655	0.0842926	0.0136401	0.0381182	-0.0176949
Citalopram-HBr	-0.0902673	0.477583	-0.112059	0.112933	-0.144547	0.173116	-0.480779
Penciclovir	-0.0635266	0.602443	-0.0558533	0.245795	-0.457153	-0.0152238	-0.0351977
EMPTY	0.0520585	0.678107	0.300324	0.1374	-0.34514	-0.0607364	0.228446
DMSO	0.137691	0.390708	0.414467	0.522432	-0.204049	-0.114382	0.0699866
EMPTY	-0.00862702	0.872444	0.0118392	0.101066	-0.166728	-0.0784747	0.0891624
DMSO	-0.0616795	0.523275	-0.251888	-0.243093	0.227308	-0.00765132	-0.0330726
Pentoxifylline	-0.323116	0.0630883	-0.738627	-0.0647102	-0.475543	-0.23878	-0.0979224
Abacavir Sulfate	0.0565083	0.654915	0.366046	-0.256895	0.270522	-0.125949	0.0288186
Penicillin V Potassium	-0.035409	0.524704	0.08656	0.078659	-0.174876	-0.0859672	-0.0814211
Acamprosate	0.028452	0.762162	0.334853	-0.111067	-0.146395	0.10065	-0.0357819
Piperacillin	0.0615973	0.408245	-0.0452664	0.0964585	0.293666	-0.0874164	0.0505446
Acarbose	-0.109551	0.218714	-0.400169	-0.0606452	-0.0916612	-0.019506	0.0242246
Prednisolone	0.649712	0.0185727	0.705419	0.35248	1.27461	0.360313	0.555741
Acebutolol-HCl	-0.2103	0.059078	-0.332894	-0.0777997	-0.0966305	-0.467367	-0.076809
Progesterone	-0.234493	0.0672162	-0.530105	-0.0498906	-0.287876	-0.292215	-0.0123811
Acetaminophen	0.0181862	0.694975	-0.0483083	-0.00266111	0.046533	0.16903	-0.0736623
Procarbazine-HCl	-0.0370673	0.748833	0.0252704	0.197313	-0.446764	-0.00861438	0.0474584
Acetazolamide	-0.0766081	0.397022	-0.0551943	-0.0428247	-0.372084	0.124971	-0.0379086
Prednisone	-0.342558	0.20521	-0.901833	0.339151	-0.784742	-0.225874	-0.139493
Acetohexamide	-0.0601991	0.582134	0.0755791	-0.0447335	-0.0458166	0.149195	-0.43522
Primaquine Phosphate	0.354768	0.121364	0.933471	-0.065165	0.310546	0.55658	0.0384071
Acetohydroxamic Acid	0.00228311	0.978633	0.308607	-0.0665925	-0.0920597	-0.0906265	-0.0479122
Praziquantel	-0.187999	0.339142	-0.796884	0.145976	-0.336131	0.0863131	-0.0392684
Acetylcysteine	-0.0927655	0.48155	-0.527332	-0.0136227	0.202736	-0.0254357	-0.100172
Quinapril-HCl	0.0967929	0.0979837	-0.0584954	0.0930184	0.221873	0.106325	0.121244
Acrivastine	-0.083835	0.200315	-0.227565	0.0195509	-0.123238	-0.153388	0.0654649
EMPTY	0.176285	0.092103	0.0372483	0.0650492	0.478184	0.192213	0.108729
DMSO	0.0370675	0.504566	-0.0609004	0.0850286	0.212755	-0.0128757	-0.0386698
EMPTY	-0.0137991	0.804634	-0.180508	-0.0245003	0.049174	0.135112	-0.048273
DMSO	-0.0404477	0.514545	-0.0775957	0.0118787	0.123391	-0.223328	-0.0365845
Chlorpropamide	-0.4194	0.0983883	-1.08258	-0.0378448	-0.58205	-0.360732	-0.0337912
Ethionamide	-0.182709	0.143749	0.0317348	-0.130451	-0.449995	0.0210088	-0.385843
Chlorthalidone	-0.133814	0.0757399	-0.199947	-0.0126005	-0.316945	-0.104031	-0.0355459
Ethosuximide	-0.230611	0.0884947	-0.141202	-0.406801	-0.536739	-0.00288371	-0.0654275
Chlorzoxazone	-0.136589	0.180985	-0.460625	-0.00733188	-0.146361	-0.0335613	-0.0350633
Etodolac	-0.0653283	0.10359	-0.0281274	-0.0296167	-0.0373595	-0.0420549	-0.189483
Ciclesonide	0.636409	0.00696985	0.931914	0.31214	0.923456	0.469849	0.544688
Etomidate	-0.101455	0.322455	-0.075122	-0.0406103	0.0450996	-0.451699	0.0150565
Ciclopirox	0.0752245	0.700341	-0.149213	0.740604	0.179242	-0.136292	-0.258218
Etonogestrel	-0.193115	0.189347	-0.564198	0.0422855	-0.346598	-0.191221	0.0941572
Cidofovir	-0.0833255	0.146998	-0.0866357	0.0187597	-0.161479	-0.20855	0.0212775
Everolimus	0.527469	0.0359874	0.92424	0.15232	0.919558	0.460022	0.181203
Cilostazol	-0.380446	0.0960254	-0.759844	-0.0821296	-0.852971	-0.0457064	-0.161576
Ezetimibe	0.0684357	0.709229	0.707274	-0.0395269	-0.229391	0.104737	-0.200914
Cinacalcet-HCl	0.631409	0.0343552	0.379503	0.335123	1.30898	0.868547	0.264892
Febuxostat	-0.126358	0.160881	0.0133078	-0.120968	-0.213546	-0.354664	0.0440827
Cisatracurium Besylate	-0.0195852	0.731212	-0.0112147	-0.00895193	-0.217571	0.0984089	0.0414032
Fexofenadine-HCl	-0.0168107	0.788798	0.15461	-0.212324	0.000543229	0.0157375	-0.0426206
Cisplatin (Cis-Diamineplatinum(Ii) Dichloride )	-0.24321	0.199008	-0.308824	0.0149875	-0.822291	0.0497184	-0.14964
Fingolimod	0.317875	0.129371	-0.0283806	0.260915	0.940503	0.105166	0.311172
EMPTY	0.109919	0.121348	-0.0219433	0.0111218	0.114157	0.152753	0.293506
DMSO	0.103775	0.0629553	0.111663	0.152842	0.211891	-0.029498	0.0719774
EMPTY	-0.133999	0.169426	-0.0426627	-0.0468753	-0.442093	-0.00191366	-0.136451
DMSO	0.0232688	0.635166	0.133187	-0.0763798	0.113936	-0.079896	0.0254973
Ranolazine-HCl	-0.310006	0.121798	-0.928131	-0.161407	-0.266254	-0.146087	-0.0481524
Adefovir Dipivoxil	0.974229	0.0368561	1.09683	0.289874	2.12819	0.616623	0.739626
Ramipril	-0.204425	0.143757	-0.33014	-0.0752771	-0.589376	-0.030468	0.00313652
Adenosine	-0.156066	0.0883856	-0.0608399	-0.158901	-0.389413	0.0228663	-0.194041
Ribavirin	-0.107209	0.25626	0.0669653	-0.0551734	-0.124381	-0.407014	-0.0164437
EMPTY	-0.18516	0.0574062	-0.0152822	-0.0586002	-0.376031	-0.31338	-0.162509
Nelfinavir Mesylate	-0.414095	0.0512359	-0.366155	0.0482528	-0.746597	-0.737926	-0.268052
Alitretinoin	0.976276	0.0238116	1.34006	0.377642	1.87138	0.607752	0.684546
Rimantadine-HCl	-0.114755	0.098093	-0.0998862	0.0360716	-0.146499	-0.29166	-0.0717996
Almotriptan	-0.1373	0.082887	-0.187109	-0.0080728	-0.192283	0.00672844	-0.305764
Propranolol-HCl	0.142264	0.158012	0.0722475	0.119045	0.463118	0.0179633	0.0389444
Alosetron-HCl	0.333948	0.0590152	0.0957994	0.123484	0.772499	0.465933	0.212026
Scopolamine-HBr	-0.127166	0.266723	-0.455089	-0.008211	0.0463279	-0.254947	0.0360894
EMPTY	-0.257318	0.0212102	-0.425517	-0.243898	-0.139147	-0.0735362	-0.40449
Spironolactone	-0.0235254	0.636539	0.141777	-0.0400325	-0.144368	-0.047263	-0.0277397
Ambrisentan	0.0250895	0.831967	-0.35697	-0.0142453	0.0648297	0.320548	0.111285
Streptomycin Sulfate	-0.130957	0.0772203	-0.0918166	-0.0893864	-0.285844	0.0314158	-0.219155
Amcinonide	1.03803	0.0285864	1.2029	0.266012	2.11881	0.894	0.708407
Sulfadiazine	-0.166641	0.157992	-0.49488	0.0766111	-0.0593396	-0.233887	-0.121711
Amikacin Disulfate	0.187772	0.485104	1.1522	0.0297027	-0.00358597	-0.19834	-0.0411149
EMPTY	0.106038	0.357673	-0.203109	0.0598787	0.437227	0.102725	0.133467
DMSO	0.186591	0.0934933	0.394184	0.316278	0.168257	0.156891	-0.102656
EMPTY	-0.338416	0.0993419	-0.639782	0.0444515	-0.764065	-0.275157	-0.0575291
DMSO	-0.224355	0.00171373	-0.297076	-0.178841	-0.209251	-0.290336	-0.14627
Cladribine	0.229858	0.298854	-0.0016576	0.495194	0.85841	-0.14402	-0.0586348
Flavoxate-HCl	-0.280126	0.0554345	-0.299359	-0.0318496	-0.494851	-0.0516895	-0.522883
Clavulanate Potassium	-0.295542	0.0436647	-0.0150754	-0.0984094	-0.539946	-0.44317	-0.381108
Flucytosine	-0.0961229	0.0497653	-0.0379898	-0.0433529	-0.177225	-0.0377051	-0.184342
Clobazam	-0.280414	0.0769499	-0.497768	-0.146752	-0.504425	0.116228	-0.369351
Fludarabine Phosphate	0.575155	0.0212295	1.14425	0.27902	0.400758	0.670651	0.381094
Clofazimine	-0.269813	0.164331	-0.0655128	-0.0649023	-0.885278	-0.267339	-0.0660341
Fludrocortisone Acetate	0.741453	0.0330484	1.05513	0.159306	1.45481	0.393499	0.644521
Clomipramine-HCl	0.0875708	0.348773	-0.13962	-0.00711641	0.207862	0.0455888	0.33114
Flunisolide	0.0663738	0.761638	0.86201	-0.0818073	-0.14837	-0.288639	-0.0113254
Clonazepam	-0.176365	0.0886078	-0.27304	-0.0328485	-0.436631	-0.0270301	-0.112273
Fluocinonide	0.628109	0.028667	0.840897	0.182966	1.24383	0.5013	0.371555
Clotrimazole	0.361271	0.0458708	0.748334	-0.0308713	0.354839	0.453591	0.280461
Fluorometholone	0.762393	0.0233834	0.950268	0.171657	1.45678	0.656358	0.5769
Cloxacillin-Na	-0.20145	0.0206931	-0.166607	-0.252672	-0.316376	-0.265067	-0.00652525
Flurandrenolide	0.84515	0.0208625	1.01719	0.171865	1.57623	0.717453	0.743014
Colchicine	0.672306	0.00601895	1.03909	0.472578	0.881641	0.360339	0.60788
EMPTY	-0.409828	0.0451885	-0.569384	0.129547	-0.608977	-0.630343	-0.369983
Colistimethate-Na	-0.191082	0.139059	-0.55319	0.0173047	-0.154384	-0.00535153	-0.25979
Fluticasone Propionate	0.828686	0.0409152	0.981349	0.255684	1.84006	0.561638	0.504696
EMPTY	-0.125508	0.199153	-0.344767	-0.292517	0.0473364	0.0310305	-0.0686219
DMSO	-0.083908	0.162177	-0.26868	-0.0091674	-0.0353514	-0.0990225	-0.00731883
EMPTY	-0.201683	0.178674	-0.0514641	-0.111766	-0.343499	-0.605307	0.103623
DMSO	-0.03383	0.836053	0.323849	0.0883055	-0.60318	-0.0102784	0.0321542
Sulfasalazine	-0.292732	0.124359	-0.867916	-0.291074	-0.179057	-0.00759442	-0.11802
Aminocaproic Acid	-0.0940259	0.113723	-0.0354848	-0.233074	-0.00820542	-0.178381	-0.0149842
Tamsulosin-HCl	-0.00848847	0.955603	-0.231795	-0.00467673	-0.386108	0.445826	0.134312
Aminohippurate-Na	-0.0806528	0.00963231	-0.0997809	-0.0116071	-0.0932249	-0.103257	-0.0953938
Telmisartan	0.0743178	0.647988	0.615703	-0.241215	-0.090496	0.170507	-0.0829096
Aminolevulinic Acid-HCl	-0.0395582	0.295515	-0.13373	-0.000711098	-0.00200998	0.0393257	-0.100665
Terazosin-HCl	-0.315149	0.0157875	-0.520717	-0.189505	-0.283751	-0.467549	-0.114223
Amlexanox	0.0882453	0.498392	0.54778	-0.106006	0.0671168	-0.0646477	-0.00301673
Tetracycline	-0.0947935	0.0494722	-0.000552415	-0.0587409	-0.18894	-0.0711211	-0.154612
Amphotericin B	-0.113377	0.674199	-0.0520385	0.282277	-0.53948	-0.804769	0.547126
Temozolomide	0.0224447	0.793186	-0.0874474	-0.0812409	0.0759183	0.313178	-0.108185
Arsenic Trioxide	0.0306062	0.840231	-0.38939	0.174868	-0.164499	0.0978622	0.43419
Tinidazole	-0.0429286	0.674837	0.147895	0.00660649	-0.406151	0.0570731	-0.0200664
Artemether	0.257309	0.0517061	0.54792	-0.0352953	0.210713	0.315879	0.247327
Tobramycin	-0.0716017	0.229402	-0.254474	-0.00405612	-0.104112	-0.0221032	0.0267369
Articaine-HCl	0.0738147	0.528021	0.478923	-0.0760252	-0.0898926	0.100972	-0.0449041
Topotecan-HCl	1.09876	0.0759093	2.3763	0.472922	1.94263	0.800527	-0.0985928
L-Ascorbic Acid	-0.188828	0.100858	-0.216243	0.134488	-0.410382	-0.203107	-0.248897
Toremifene Base	0.340898	0.0855936	0.0469834	0.188739	0.917284	0.277495	0.273988
Asenapine Maleate	-0.0345957	0.777921	-0.178472	-0.177041	0.421832	-0.136353	-0.102946
EMPTY	0.0474352	0.641719	0.0315649	0.136194	0.333327	-0.239959	-0.0239504
DMSO	-0.0202455	0.84265	-0.194685	0.0520079	0.320167	-0.186872	-0.0918454
EMPTY	0.184913	0.490835	1.09707	0.031852	-0.112445	0.218284	-0.310197
DMSO	-0.0555161	0.263421	0.0532302	-0.157207	-0.148074	-0.0458998	0.0203699
Colistin Sulfate	-0.224839	0.46269	-1.30032	0.18546	0.0169319	0.165834	-0.192104
Fluvoxamine Maleate	-0.193414	0.0158205	-0.246294	-0.355902	-0.092347	-0.123675	-0.148852
Cortisone Acetate	-0.0811353	0.481173	-0.0549567	-0.0542661	-0.458178	0.188486	-0.026762
Fomepizole	-0.0525726	0.417686	-0.264026	-0.0307779	0.0217254	-0.0679984	0.0782141
Cyclobenzaprine-HCl	0.12705	0.403859	0.190113	0.0645789	-0.175839	0.613918	-0.057523
Formoterol	0.387521	0.0771568	0.835754	0.237068	-0.0913739	0.661096	0.295059
Cyclopentolate	-0.290553	0.133752	-0.0380976	-0.116159	-0.892541	-0.264963	-0.141004
Foscarnet-Na (Sodium Phosphonoformate Tribasic Hexahydrate)	0.0245223	0.875893	0.422665	-0.19689	0.217798	-0.403088	0.0821271
Cycloserine	-0.0223869	0.68554	-0.0485459	0.0205838	0.0886258	0.0365768	-0.209175
Fosfomycin Calcium	-0.211005	0.146254	-0.521221	-0.0228109	-0.392488	-0.238759	0.120256
Cysteamine-HCl	0.0546859	0.740365	0.627549	-0.17578	-0.0789747	0.110846	-0.210211
Fosphenytoin-Na Pentahydrate	-0.219211	0.0882586	-0.454412	0.0393578	-0.22448	-0.413588	-0.0429324
Dactinomycin (= Actinomycin D)	0.416946	0.0611297	0.794808	0.48855	0.708175	-0.0365952	0.129793
Gemifloxacin	0.235556	0.11109	0.268409	0.0766406	0.670546	0.039282	0.122903
Dalfampridine (4-Aminopyridine)	-0.0160632	0.928983	0.557583	-0.0898298	-0.510191	0.00421355	-0.0420925
Glycopyrrolate Iodide	0.132667	0.488576	-0.222861	0.00652711	0.797389	0.0895759	-0.00729678
Dantrolene-Na	-0.417811	0.0751578	-0.793452	-0.177708	-0.445172	-0.782812	0.110091
Griseofulvin	-0.0179172	0.751556	-0.0969184	-0.121127	-0.0930266	0.0916092	0.129877
Dapsone	-0.0217425	0.864108	0.219899	0.124057	0.120245	-0.438794	-0.134118
Guanidine-HCl	0.0379495	0.747447	-0.126054	0.0281747	0.421122	-0.216878	0.0833828
EMPTY	-0.117957	0.225577	-0.35798	-0.104019	-0.141639	0.159354	-0.1455
DMSO	0.025632	0.817023	-0.102656	0.172092	0.361698	-0.16134	-0.141634
EMPTY	-0.0572786	0.500943	-0.348829	0.0957419	-0.072847	0.0207966	0.0187442
DMSO	-0.10928	0.113236	-0.129097	0.0880175	-0.241819	-0.149303	-0.114199
Tolmetin sodium dihydrate	-0.0568043	0.344931	0.0582039	-0.203768	-0.154967	0.050842	-0.0343318
Atomoxetine-HCl	-0.0193174	0.856016	-0.363893	0.0433089	0.257198	0.0156959	-0.0488975
Amoxicillin	0.0479987	0.431362	-1.79367e-05	0.00338836	0.00367147	0.265529	-0.0325771
Atorvastatin Calcium	0.0396373	0.826511	0.431673	0.201595	-0.567601	-0.0373481	0.169867
Tramadol-HCl	-0.0705129	0.404102	-0.31965	-0.0649578	-0.126073	0.0298484	0.128267
Azacitidine	0.0708667	0.120193	0.0534296	0.000442928	-0.00348061	0.182581	0.121361
Trimethoprim	-0.222427	0.399828	0.290435	-0.171019	-1.11508	-0.081711	-0.0347592
Azelaic Acid	-0.125498	0.323811	-0.0650313	-0.16182	-0.53115	0.00496646	0.125544
Valacyclovir-HCl	-0.139512	0.200403	-0.331227	-0.00680732	-0.385782	0.0608937	-0.0346352
Azelastine-HCl	-0.04151	0.544254	-0.0978697	-0.181673	-0.084902	0.191417	-0.0345227
Vecuronium Bromide	-0.0473308	0.551424	-0.0589247	-0.0133156	-0.215609	0.20775	-0.156554
Bacitracin	-0.0369182	0.66694	0.208932	-0.0185333	0.000564147	-0.286915	-0.0886387
Venlafaxine-HCl	-0.0292349	0.69743	0.159383	-0.0305642	-0.225455	-0.135039	0.0854999
Baclofen	0.0878425	0.546106	0.602945	0.0905889	-0.0988189	-0.0776232	-0.0778796
Bupivacaine-HCl	0.223296	0.390849	1.13079	-0.0683431	0.186837	-0.0499213	-0.0828842
Balsalazide	-0.144144	0.323344	-0.165311	0.108558	-0.522168	-0.30597	0.164172
Ketotifen Fumarate	-0.0319094	0.785242	-0.32588	-0.0154217	0.353639	-0.085489	-0.0863955
Beclomethasone Dipropionate	0.832797	0.0213445	1.17196	0.136178	1.45822	0.719757	0.677866
Naloxone-HCl	-0.0636294	0.474597	-0.0445779	-0.0311297	0.207719	-0.183382	-0.266777
Benazepril-HCl	-0.13499	0.208986	-0.393465	-0.00274435	-0.291193	-0.0788484	0.0913018
EMPTY	0.0561359	0.681543	-0.290242	0.189869	0.45303	0.0335758	-0.105553
DMSO	-0.0124497	0.758971	-0.0065917	-0.00947649	-0.059278	-0.107837	0.120935
EMPTY	-0.0460272	0.722483	-0.33942	-0.113679	0.391342	-0.0211735	-0.147205
DMSO	-0.138875	0.277765	-0.458119	-0.0323552	-0.210707	0.211083	-0.204275
Daptomycin	-0.173615	0.244821	0.137061	-0.0899972	-0.176699	-0.63867	-0.0997676
Halcinonide	0.666792	0.0201616	0.685985	0.127937	1.24043	0.726656	0.552949
Darifenacin-HBr	0.015097	0.885082	0.142278	-0.173858	-0.142397	0.336019	-0.0865562
Halobetasol Propionate	0.0414939	0.642462	0.171356	0.253197	-0.0165186	-0.225116	0.0245498
Darunavir	0.129897	0.55072	0.925761	-0.0409362	-0.0915428	-0.109552	-0.0342462
Hexachlorophene	-0.167971	0.110281	-0.00987765	-0.311487	-0.332856	0.0668129	-0.252446
Dasatinib	1.00928	0.00996268	1.15365	0.799873	1.76421	0.456644	0.872043
Homatropine Methylbromide	-0.154581	0.0808981	-0.227325	0.0461668	-0.349357	-0.159464	-0.082927
Decitabine	-0.101938	0.132732	-0.155503	0.0765782	-0.176589	-0.219569	-0.0346083
Hydralazine-HCl	0.183717	0.205685	0.597686	0.110975	0.113454	-0.148829	0.245302
Deferasirox	-0.156603	0.588673	-0.914428	0.0454544	0.653039	-0.530243	-0.0368367
Hydrochlorothiazide	-0.318702	0.0455667	-0.698157	-0.00941746	-0.26535	-0.357715	-0.262868
Deferoxamine Mesylate	-0.0613861	0.711604	-0.663387	0.219989	0.0843813	0.0517575	0.000328708
Hydroflumethiazide	0.0187548	0.875117	-0.0593879	-0.00996672	-0.291205	0.398271	0.0560633
Demeclocycline-HCl	-0.00467508	0.976648	-0.552366	-0.0131126	0.388025	0.0904089	0.0636696
Hydroxocobalamin-HCl	-0.0950231	0.465416	-0.543285	-0.0459159	-0.0332379	-0.0112082	0.158532
Desipramine-HCl	-0.110709	0.337045	-0.505486	0.0317761	-0.0921781	0.044246	-0.0319023
Hydroxychloroquine Sulfate	-0.113145	0.0675508	-0.00044037	-0.0287127	-0.245813	-0.114715	-0.176047
Desogestrel	0.566507	0.0247946	0.913534	0.0876528	0.939847	0.491463	0.400038
Hydroxyurea	-0.129947	0.272991	-0.52878	-0.0132894	-0.0944828	0.0452044	-0.0583892
EMPTY	0.0051638	0.865413	-0.0250085	0.103177	-0.0131891	-0.0626158	0.0234551
DMSO	-0.1124	0.104981	-0.0441146	-0.00686635	-0.218961	-0.0264679	-0.265593
EMPTY	-0.0900689	0.35361	0.0165547	-0.0197192	-0.43284	0.00592108	-0.0202617
DMSO	0.0597824	0.840833	1.03575	0.0973584	-0.361904	0.114356	-0.58665
Fluoxetine-HCl	0.124247	0.170585	0.197272	0.158686	-0.132693	0.315319	0.0826495
Bendamustine-HCl	-0.0942737	0.400495	-0.0509964	0.0642156	-0.486618	0.0364523	-0.0344223
Ondansetron	0.0383457	0.609438	-0.0525062	-0.0886337	0.125659	0.269509	-0.0622999
Bendroflumethiazide	-0.125548	0.103664	-0.172404	-0.0814363	-0.189829	-0.266781	0.0827099
Tiotropium Bromide	-0.091948	0.0200608	-0.133614	-0.097641	-0.0632441	-0.0143449	-0.150896
Benztropine Mesylate	-0.0988335	0.404916	-0.0805168	0.104366	-0.506812	-0.0245956	0.0133911
Thioridazine-HCl	0.100446	0.584181	-0.496586	0.26954	-0.043836	0.372669	0.400443
Betaine	-0.15765	0.337654	-0.0435784	-0.0766257	-0.571924	-0.36818	0.272059
Amrinone	-0.10827	0.253638	0.0400263	-0.00842169	0.0332836	-0.34999	-0.256249
Bethanechol Chloride	-0.11346	0.163085	-0.338714	-0.109764	0.0609358	-0.145813	-0.033946
Milrinone	-0.111484	0.105249	-0.272279	0.063517	-0.108935	-0.136628	-0.103094
Bimatoprost	-0.172036	0.108346	-0.0502384	-0.100487	-0.498136	-0.152601	-0.0587175
Alprostadil	0.539559	0.0333985	0.865323	0.243978	0.0383031	0.870858	0.679331
Biperiden-HCl	0.206307	0.225816	0.576935	0.0422492	-0.087114	0.533897	-0.0344322
Misoprostol	0.602352	0.0356193	1.1504	0.229844	0.213063	0.967125	0.451335
Bisoprolol Fumarate	-0.0800591	0.258109	-0.10933	0.0598891	-0.29837	-0.0180368	-0.0344483
Argatroban	-0.0963351	0.399515	0.22855	-0.0983446	-0.0915843	-0.418726	-0.10157
Brimonidine	-0.191215	0.162501	-0.443728	0.0610026	-0.0921366	-0.00786856	-0.473344
Cilastatin-Na	-0.0618177	0.588514	-0.110959	-0.128371	-0.0524152	-0.33239	0.315047
Bromfenac	-0.295984	0.0284919	-0.590477	-0.087216	-0.150195	-0.361941	-0.290092
EMPTY	0.0846874	0.609061	0.68957	-0.00786212	-0.0765706	-0.136793	-0.0449074
DMSO	-0.064267	0.216635	-0.230263	-0.066854	-0.0398881	0.00552493	0.0101455
EMPTY	-0.341704	0.121009	-0.790215	0.0637973	-0.693781	-0.28231	-0.00601132
DMSO	-0.0891966	0.416787	-0.293451	0.0842656	0.206637	-0.234868	-0.208567
Desonide	0.58107	0.0287192	0.297665	0.192953	1.18919	0.632826	0.59272
Hydroxyzine Dihydrochloride	-0.0688384	0.479369	-0.318735	-0.0368837	-0.0402543	0.218545	-0.166864
Desoximetasone	0.812149	0.0173317	1.07362	0.130049	1.36027	0.844928	0.651883
Ibutilide Fumarate	0.00734692	0.913163	-0.033898	-0.140311	0.19927	0.100221	-0.0885466
Desvenlafaxine Succinate Hydrate	0.270284	0.307603	1.03296	0.140647	0.406022	-0.394736	0.166529
Iloperidone	-0.309908	0.0936661	-0.860651	-0.130802	-0.231017	-0.25346	-0.0736109
Dexchlorpheniramine Maleate	-0.0815033	0.467018	0.0370728	-0.0147422	-0.143467	-0.44031	0.15393
Indinavir	-0.0345605	0.669411	0.210162	0.0111813	-0.247375	-0.0334548	-0.113316
Dexmedetomidine-HCl	0.423066	0.0632654	0.929068	-0.0289563	0.648213	0.281065	0.285938
Irbesartan	0.125092	0.328029	0.561626	-0.0362413	0.0698692	0.0798342	-0.04963
EMPTY	-0.24231	0.151282	-0.061894	-0.165709	-0.621216	-0.485753	0.123022
Irinotecan-HCl	-0.0417287	0.697498	-0.342677	-0.160207	-0.0309387	0.0848969	0.240282
Dexrazoxane	-0.19609	0.169281	-0.120501	-0.0782538	-0.659159	-0.0164142	-0.106123
Isocarboxazid	0.000737245	0.991349	-0.0465644	0.101785	0.162175	-0.134908	-0.0788007
Diatrizoate Meglumine	-0.167809	0.130137	-0.233343	0.0702085	-0.428629	-0.0159674	-0.231312
Isosorbide Dinitrate	0.00790387	0.964543	-0.200014	-0.00154163	0.632406	-0.0735098	-0.31782
Diazepam	-0.040637	0.78077	-0.13654	0.126446	-0.501485	0.310608	-0.00221355
Isotretinoin (13-Cis-Retinoic Acid)	0.260286	0.0278726	0.150919	0.134567	0.487394	0.404603	0.123946
Dicloxacillin-Na Salt Monohydrate	-0.269549	0.0530639	-0.072798	-0.112868	-0.628546	-0.21886	-0.314672
Isradipine	-0.20648	0.184647	-0.0569382	-0.287607	-0.654085	0.109192	-0.142963
EMPTY	-0.0199416	0.814772	0.0232714	0.253771	-0.156769	-0.200756	-0.0192245
DMSO	-0.0141447	0.914163	0.179942	-0.033024	-0.47536	0.21827	0.039449
EMPTY	-0.172846	0.330301	0.216083	-0.0811305	0.0655097	-0.451934	-0.612756
DMSO	-0.132077	0.0185355	-0.142685	-0.0946923	-0.143958	-0.244381	-0.0346701
Butoconazole Nitrate	0.179764	0.102861	0.252469	0.0213284	0.185177	0.45638	-0.0165327
Brompheniramine Maleate	0.154095	0.140619	0.350199	0.0266398	0.361836	0.0659823	-0.0341844
Mifepristone	-0.302583	0.136789	-0.681332	-0.127943	0.144711	-0.171776	-0.676575
Budesonide	0.815531	0.0285026	1.04711	-0.00535121	1.48011	0.853023	0.702771
Megestrol Acetate	-0.262055	0.090644	-0.518426	-0.0837074	-0.11413	-0.0167464	-0.577266
Bupropion	-0.0853708	0.181232	-0.238148	-0.0897666	0.0675106	-0.0156353	-0.150815
Tamoxifen Citrate	0.215078	0.305081	-0.445876	0.343819	0.676767	0.239992	0.260687
Busulfan	-0.125284	0.141319	-0.0644715	0.0615393	-0.356129	-0.102876	-0.164485
Aprepitant	-0.0399148	0.743972	-0.0390311	0.036245	-0.273801	-0.268434	0.345447
Butorphanol-(+)-Tartrate (Schedule Iv)	-0.0163368	0.849008	-0.314754	-0.00823372	0.152004	0.0993373	-0.0100381
Bosentan	-0.159295	0.101331	-0.184667	-0.158635	0.00312978	-0.42376	-0.0325449
Capreomycin Disulfate	-0.203269	0.168618	-0.675759	-0.00433792	-0.119785	-0.162236	-0.0542282
Efavirenz	0.0758224	0.275571	0.235867	0.0870502	-0.0695908	0.174303	-0.0485177
Carbinoxamine Maleate	-0.0589386	0.395582	-0.0859979	-0.036385	-0.281542	0.0706259	0.0386061
Miglustat (N-Butyldeoxynojirimycin-HCl)	-0.0825763	0.474367	-0.0172732	0.129503	-0.47011	0.0566993	-0.111701
Carglumic Acid	-0.166938	0.535566	0.00127958	-0.0249298	-1.1057	0.359795	-0.0651314
Fulvestrant	-0.0425492	0.608656	0.145212	-0.18099	0.142104	-0.193318	-0.125754
EMPTY	-0.165649	0.189684	0.0412105	-0.0107039	-0.483268	-0.348904	-0.0265818
Esmolol	-0.140268	0.374245	0.249655	-0.0950178	-0.610752	-0.218952	-0.0262712
Carmustine	0.194563	0.31797	0.868642	0.105757	-0.057153	0.0492246	0.00634198
EMPTY	-0.278325	0.0560492	-0.634403	-0.00805008	-0.345548	-0.16957	-0.234054
DMSO	-0.174262	0.370397	-0.193453	0.116205	-0.83343	0.0624112	-0.0230446
EMPTY	0.0622086	0.680525	0.251472	-0.0797529	0.446179	-0.373057	0.0662023
DMSO	0.0249339	0.703906	0.140666	-0.182638	0.145879	-0.0249251	0.0456872
Dicyclomine-HCl	0.0548011	0.582357	0.0494257	-0.206774	0.314836	-0.0674556	0.183974
Kanamycin Sulfate	-0.054054	0.585626	-0.0191158	0.0153074	-0.119855	-0.3527	0.206093
Dienogest	-0.288815	0.0282442	-0.318764	0.0012484	-0.392028	-0.226441	-0.508091
Ketorolac Tromethamine	-0.0979513	0.43044	-0.518764	0.00461773	-0.11883	0.0220284	0.121191
EMPTY	-0.247831	0.0312899	-0.415016	0.0313818	-0.22153	-0.318516	-0.315473
Labetalol-HCl	-0.0908911	0.0276015	-0.150473	-0.0169661	-0.153809	-0.0783466	-0.0548607
Difluprednate	0.756614	0.0425683	0.651777	0.0483994	1.65704	0.690985	0.734867
Lacosamide	-0.204746	0.13644	-0.60016	-0.160252	-0.0848677	0.0577935	-0.236245
Digoxin	0.885649	0.0474171	0.92968	0.44537	2.07201	0.340482	0.640703
Lactulose	-0.263082	0.0917322	-0.724272	-0.17637	-0.0988532	-0.243366	-0.0725515
Dimenhydrinate	0.139593	0.282058	0.105693	-0.00322666	0.568194	-0.0738972	0.101202
Lamivudine	0.0390561	0.810435	0.586319	0.0115696	-0.0598395	-0.350385	0.00761616
Disopyramide	-0.0944404	0.195649	-0.296484	0.0412761	-0.155254	0.00906426	-0.0708052
Lansoprazole	-0.0417593	0.821996	-0.294418	0.109319	0.305509	-0.594551	0.265345
Dopamine-HCl	0.104231	0.42279	0.55466	-0.0184282	0.0430908	0.0586219	-0.11679
Lenalidomide	-0.0735829	0.708603	-0.720359	0.15464	-0.163717	0.361859	-0.00033845
Doripenem	-0.0918255	0.204082	-0.000551292	-0.0100714	-0.0827634	-0.327497	-0.0382442
Leucovorin Calcium Pentahydrate	-0.0898016	0.560355	-0.536619	-0.00621245	-0.199132	0.335472	-0.0425162
Doxapram-HCl H2O	0.0801561	0.589808	0.622453	-0.0484536	-0.120809	-0.00745657	-0.0449534
Levalbuterol-HCl	0.12743	0.516627	0.226698	-0.203001	0.102486	0.750456	-0.239492
EMPTY	-0.0296631	0.78656	-0.0843868	-0.0545092	-0.163828	0.365932	-0.211523
DMSO	-0.103885	0.208455	-0.233718	-0.0926999	-0.272186	0.109787	-0.0306103
EMPTY	-0.0161093	0.886531	-0.0489745	0.00330808	0.312228	-0.358247	0.0111384
DMSO	0.0215707	0.944521	0.883808	0.0101961	-0.933258	0.178969	-0.0318622
Capecitabine	-0.106591	0.0549459	-0.0575371	-0.151969	-0.0521672	-0.0296736	-0.24161
Cefaclor	-0.435766	0.245147	-0.0545281	-0.0520421	-1.7117	-0.175887	-0.184674
Succinylcholine Chloride-2H2O	-0.00975946	0.932996	-0.398484	0.208246	0.147564	-0.0998632	0.0937391
Cefadroxil	0.168477	0.1067	0.435394	0.0338436	0.202437	0.202504	-0.0317913
Cyproheptadine-HCl Sesquihydrate	0.314186	0.0227064	0.373767	0.0249897	0.525202	0.423855	0.223118
Cefazolin-Na	0.167016	0.40748	-0.260464	0.108826	0.140771	0.0143294	0.831618
Varenicline Tartrate	-0.104908	0.308507	0.205348	-0.173479	-0.0243521	-0.304041	-0.228017
Cefdinir	-0.202501	0.118279	-0.431341	-0.00393168	-0.464015	-0.0027081	-0.110511
Vigabatrin	0.0246853	0.595795	0.0898291	-0.0713248	0.128809	0.0571597	-0.0810461
Cefditoren Pivoxil	-0.0675262	0.647322	0.248961	-0.00425683	-0.577375	0.0320323	-0.0369923
Voriconazole	0.191597	0.214578	0.482675	-0.0776895	0.530894	0.0212975	0.00080942
Cefixime	-0.371209	0.129358	-0.671335	-0.00934375	-0.989125	-0.12106	-0.0651819
Warfarin-Na	-0.152276	0.0917896	-0.419522	-0.0731165	-0.0683576	-0.150427	-0.0499575
Cefotetan Disodium	-0.293006	0.22621	-0.53729	-0.00694005	-0.935399	-0.223797	0.238398
Zaleplon	-0.0503314	0.223484	-0.0880062	0.0424273	-0.100485	-0.130236	0.024643
Cefoxitin-Na	-0.301723	0.353603	0.116634	0.0989703	-1.43032	-0.154925	-0.138977
Zanamivir	-0.167416	0.283801	-0.574267	-0.0997398	-0.0832361	-0.3202	0.240366
Cefpodoxime Proxetil	-0.275705	0.225945	-0.105436	-0.0487625	-1.03851	-0.178716	-0.00709646
Ziprasidone	0.356774	0.224865	1.07627	-0.251704	0.789325	0.170288	-0.000307617
Cefprozil	-0.406034	0.386327	-0.0466614	-0.164582	-2.04415	0.320564	-0.0953432
EMPTY	-0.0711489	0.333907	0.0706126	-0.27304	-0.108289	0.0703278	-0.115356
DMSO	-0.242923	0.401137	-0.134748	0.136884	-1.23287	0.206942	-0.190822
EMPTY	-0.225023	0.102425	-0.608522	-0.0781927	-0.222671	0.0175044	-0.233232
DMSO	-0.020148	0.242188	-0.0302279	0.00451423	-0.0135884	0.0103868	-0.0718248
Doxepin-HCl	-0.28289	0.246385	-1.02499	0.0528514	-0.352742	-0.254975	0.165406
Levobunolol-HCl	-0.115592	0.180155	-0.0573123	0.09008	-0.0928408	-0.173989	-0.3439
Droperidol	0.00959014	0.870041	0.177295	-0.119101	0.0824647	-0.00682342	-0.0858845
Levocarnitine	-0.0514401	0.358214	-0.22107	0.0442992	-0.0908801	-0.0362657	0.0467159
Drospirenone	0.024708	0.625452	-0.118023	0.0468491	0.0822234	0.149326	-0.0368352
Levocetirizine Dihydrochloride	-0.0212373	0.800107	-0.248529	0.23096	-0.0602616	-0.0748279	0.0464712
Duloxetine-HCl	-0.25501	0.0496089	-0.456316	-0.356488	-0.371555	0.042928	-0.13362
Levothyroxine-Na	0.391172	0.0741084	0.613893	-0.00949721	0.883544	0.351652	0.11627
Dutasteride	-0.467814	0.00709626	-0.699934	-0.614033	-0.511386	-0.299992	-0.213726
Lindane	-0.125552	0.28542	-0.0226155	0.0335473	-0.0686409	-0.0421344	-0.527914
Dyphylline	-0.0507688	0.53863	-0.0461903	-0.0393228	-0.30646	0.170149	-0.0320194
Liothyronine-Na	0.148158	0.154669	0.383193	-0.00803597	0.312527	0.0841592	-0.031052
Econazole Nitrate	0.277352	0.259582	0.410362	-0.483097	0.717562	0.57733	0.164602
Lopinavir	-0.447901	0.0891957	-1.04434	0.197368	-0.345453	-0.594566	-0.452519
EMPTY	-0.281143	0.00184455	-0.16441	-0.348596	-0.359098	-0.315712	-0.2179
Lorazepam	0.0289668	0.790557	0.286845	0.0446645	-0.0588168	0.176055	-0.303914
Eflornithine-HCl	0.0231271	0.865887	0.47302	-0.00824783	-0.316809	-0.0687072	0.0363793
Loteprednol Etabonate	0.703224	0.0511019	0.531957	0.0498215	1.61547	0.731188	0.587684
Epinastine-HCl	-0.447915	0.0446357	-0.622515	-0.313028	-0.926818	-0.373876	-0.00333976
Loxapine Succinate	0.115636	0.13408	0.190622	0.0455244	-0.0893043	0.256991	0.174346
EMPTY	-0.339815	0.00831141	-0.382666	-0.0839376	-0.511989	-0.371591	-0.348893
DMSO	0.0705574	0.627576	0.325203	-0.121453	-0.265789	-0.0255582	0.440385
EMPTY	0.446259	0.382966	0.0371901	0.0886693	2.2623	-0.0101941	-0.146668
DMSO	0.0540983	0.194544	0.149412	-0.015097	-0.0348617	0.0729586	0.0980795
Trihexyphenidyl-HCl	0.0416505	0.522994	-0.173652	0.106185	0.176186	0.0186921	0.0808414
Ceftibuten	-0.100062	0.331683	-0.1448	0.14361	-0.154515	-0.384343	0.0397363
Trimethadione	0.101559	0.0624301	0.105808	0.126073	-0.0383829	0.206956	0.107341
Ceftizoxim-Na	-0.0667945	0.472271	0.075647	0.0091601	0.0358091	-0.391977	-0.062612
Trimethobenzamide-HCl	0.830749	0.271967	0.273761	-0.00763926	3.42739	0.36842	0.0918132
Ceftriaxone-Na	0.0276134	0.841199	0.528787	-0.0507247	-0.169546	-0.155952	-0.014498
Trimipramine Maleate	-0.0328351	0.745884	-0.10608	-0.332848	0.239086	0.0693637	-0.0336966
Cefuroxime Axetil	-0.107331	0.21347	-0.287523	0.0224043	-0.268046	0.0623381	-0.0658281
Trospium Chloride	-0.0166938	0.732775	-0.0557507	-0.128248	-0.0328448	0.149975	-0.0165998
Cefuroxime-Na	-0.0683684	0.121967	-0.0477519	-0.008211	-0.184324	0.00562794	-0.107183
Ursodiol	0.142953	0.284129	0.194205	0.0386548	0.00115077	0.567997	-0.0872435
Cephalexin Monohydrate	-0.346551	0.019972	-0.555801	-0.162071	-0.237006	-0.585931	-0.191946
Valganciclovir-HCl	-0.205937	0.238036	-0.797086	-0.0080728	-0.109229	-0.0627998	-0.0525004
Chenodiol (Chenodeoxycholic Acid)	-0.383178	0.093573	-0.844135	-0.0726534	-0.197971	-0.766698	-0.0344353
Valproate-Na	0.00661989	0.946859	-0.194931	0.0524268	0.331183	-0.0175019	-0.138077
EMPTY	-0.301959	0.0425287	-0.630435	-0.179028	-0.246163	-0.419752	-0.0344192
Valsartan	0.0763555	0.19922	0.0941702	0.130951	-0.0744921	0.215939	0.0152101
Chlorhexidine Dihydrochloride	-0.0641436	0.581792	-0.00737821	-0.0630834	0.149199	-0.468903	0.0694476
Vancomycin-HCl	-0.273373	0.203928	-0.524476	0.075623	-0.860807	-0.0148798	-0.0423225
Chlorothiazide	-0.337203	0.0730898	-0.299986	-0.147598	-0.852579	-0.343376	-0.0424752
EMPTY	-0.127813	0.435002	0.0654333	-0.172745	-0.365397	-0.49291	0.326555
DMSO	-0.14572	0.0936314	0.100411	-0.180203	-0.227343	-0.287293	-0.13417
EMPTY	0.0542739	0.813066	-0.779736	0.097818	0.341617	0.389752	0.221919
DMSO	0.101175	0.473015	-0.286004	-0.001293	0.32267	0.43639	0.0341101
Epirubicin-HCl	0.588858	0.156641	-0.0456618	0.404384	1.89245	0.216742	0.476383
Mafenide-HCl	-0.0339956	0.656661	-0.226129	-0.104264	-0.095603	0.166361	0.0896561
Eplerenone	0.0891883	0.366865	-0.130004	0.185647	0.270998	-0.115715	0.235016
Malathion	-0.0870824	0.212008	-0.257999	0.0230903	-0.0881179	0.0573047	-0.16969
Eptifibatide	0.0321905	0.469013	-0.0578407	-0.00875078	0.166961	-0.0162257	0.0768084
Mannitol	0.0716399	0.50958	0.226587	0.15192	-0.150417	0.305801	-0.17569
Erythromycin	-0.209493	0.0447535	-0.150718	-0.00115101	-0.448317	-0.199214	-0.248065
Maraviroc	0.0944924	0.451839	0.342162	-0.00753302	0.204148	0.23207	-0.298384
Estramustine Phosphate-Na	-0.0154666	0.856884	0.233808	-0.0760878	-0.261901	0.0499552	-0.0231074
Mechlorethamine-HCl	0.584657	0.0134914	0.584654	0.232183	0.962215	0.813884	0.330347
Estropipate	-0.038284	0.115142	-0.0112837	0.00323247	-0.106213	-0.0275987	-0.0495572
Meclizine Dihydrochloride	0.0236596	0.782928	0.223466	-0.235882	-0.0138072	0.15766	-0.0131387
Eszopiclone	-0.114515	0.121919	0.0164561	-0.0644186	-0.244658	-0.016156	-0.263796
Meclofenamate-Na	-0.149865	0.0508249	-0.32207	-0.221571	-0.01554	-0.104342	-0.0857984
Ethambutol Dihydrochloride	-0.159716	0.0836613	-0.29085	0.0671129	-0.0843996	-0.309534	-0.180908
Mefloquine-HCl	-0.0824148	0.693403	0.0651209	-0.441701	0.588744	-0.1531	-0.471138
EMPTY	-0.404221	0.069167	-0.44574	0.0769326	-0.93396	-0.457284	-0.261056
Mepenzolate Bromide	-0.200368	0.00853294	-0.110108	-0.113475	-0.2372	-0.332641	-0.208416
Ethinyl Estradiol	-0.147216	0.203378	-0.0195815	-0.171124	-0.516066	-0.0177205	-0.0115888
Mepivacaine-HCl	-0.128277	0.141954	0.0330539	-0.106378	-0.376106	-0.162581	-0.0293756
EMPTY	-0.20745	0.227952	-0.0897055	-0.0609444	-0.76881	-0.183637	0.0658474
DMSO	-0.040774	0.720728	0.307509	-0.350645	-0.12668	0.0054241	-0.039479
EMPTY	0.208663	0.0537557	0.503829	0.153606	0.189293	0.0540011	0.142586
DMSO	-0.109948	0.394444	0.0641936	-0.0234448	-0.558812	-0.0847404	0.0530641
Meprobamate (Schedule Iv)	-0.0210776	0.850555	-0.0249199	-0.246451	0.293596	-0.248809	0.121196
Mequinol	0.173856	0.365783	0.717505	0.1747	0.123281	-0.357178	0.21097
Mercaptopurine Hydrate	-0.485989	0.0251356	-0.195782	-0.332873	-0.373575	-0.525775	-1.00194
Mesna	-0.118937	0.129495	0.0237039	-0.0445429	-0.138033	-0.344878	-0.0909332
Mestranol	-0.0451214	0.578184	-0.0125335	-0.0507521	-0.313705	0.00683543	0.144548
Metaproterenol Hemisulfate (Orciprenaline)	0.312973	0.0655951	0.704906	0.415886	-0.0467487	0.188739	0.302085
Metaraminol Bitartrate	0.0339521	0.741286	0.405854	-0.140079	-0.0433917	-0.000984239	-0.0516391
Metaxalone	0.13778	0.268234	0.249649	0.370871	-0.206591	0.286293	-0.0113232
Methacholine Chloride	-0.0716911	0.293655	-0.193039	-0.0302158	0.0746591	0.0186956	-0.228556
Methazolamide	-0.197012	0.249193	-0.738815	0.148884	-0.103065	-0.167463	-0.1246
EMPTY	-0.261068	0.387639	-0.518792	0.375067	-1.1318	0.212874	-0.242684
DMSO	0.0825681	0.692979	0.785032	0.0402806	-0.412591	0.0185076	-0.0183888
EMPTY	0.0754316	0.448559	0.0431678	-0.0653819	-0.107168	0.401127	0.105413
DMSO	0.0597507	0.46023	0.319059	-0.102986	0.0270126	0.0987052	-0.0430375
Methenamine Hippurate	0.0512761	0.362268	0.0560172	0.0348719	-0.123412	0.171539	0.117365
Methocarbamol	-0.109285	0.0468438	-0.109664	-0.12305	-0.117685	-0.218715	0.0226904
Methotrexate	-0.0280218	0.478785	-0.142685	0.0812574	-0.0147459	-0.0500814	-0.0138539
Methoxsalen (Xanthotoxin)	-0.0346811	0.812018	0.209938	-0.186612	-0.0630281	-0.446968	0.313264
Methscopolamine Bromide ((-)-Scopolamine Methyl Bromide)	-0.120959	0.426799	0.263544	-0.0180361	-0.0872221	-0.181633	-0.581448
Methsuximide	0.122453	0.322692	0.504349	-0.0244553	0.224866	-0.066803	-0.0256937
Methyclothiazide	-0.0485554	0.678739	0.0130211	-0.0453229	-0.456442	0.0559326	0.190034
Methyl Aminolevulinate-HCl	-0.0189443	0.84505	0.300115	0.0505758	-0.219782	-0.0802561	-0.145375
Methylergonovine Maleate	0.0480771	0.507561	0.0447297	0.0845278	-0.191511	0.21096	0.0916792
Metolazone	-0.375873	0.168934	-1.00539	0.301784	-0.707432	-0.226543	-0.241789
EMPTY	-0.159523	0.356247	-0.553798	0.113472	-0.501176	0.159742	-0.0158581
DMSO	-0.0868295	0.613822	0.0390942	0.114553	-0.705	0.170837	-0.0536311
EMPTY	-0.0106216	0.876609	0.0367314	0.194767	-0.195533	-0.00658213	-0.082491
DMSO	0.0641097	0.447528	0.0313007	0.232459	-0.179348	0.22127	0.0148665
Metyrapone	-0.0789528	0.343512	0.11251	-0.0577039	-0.0617497	-0.343242	-0.0445786
Blank	-0.222596	0.10189	-0.419693	0.00757676	-0.496497	0.0114424	-0.21581
EMPTY	-0.0994065	0.419097	0.0924065	-0.267591	-0.428852	-0.0564012	0.163405
Micafungin	-0.0383204	0.786038	-0.107461	-0.395494	0.227785	-0.217242	0.30081
Miconazole	0.448588	0.0251977	0.724238	0.023533	0.328799	0.691999	0.474373
EMPTY	-0.192369	0.192062	-0.0304472	0.0418594	-0.64616	-0.243608	-0.0834898
Midodrine-HCl	0.0246906	0.582932	0.0606685	-0.0013785	0.15921	-0.00559117	-0.0894558
Miglitol	0.095884	0.349383	0.219257	-0.246359	0.225689	0.213019	0.0678147
Milnacipran-HCl	-0.0250935	0.659938	-0.15364	0.0462317	0.14334	-0.0902743	-0.0711255
Mirtazapine	0.0282493	0.871719	-0.545819	-0.0901666	0.21432	0.402087	0.160826
EMPTY	0.0232056	0.801484	0.17749	0.00925903	-0.296285	0.0581755	0.167389
DMSO	-0.0349612	0.851219	0.0511661	0.124088	-0.677642	0.37514	-0.0475583
EMPTY	0.00319038	0.969778	0.208425	-0.0737047	-0.245002	0.0347563	0.0914775
DMSO	0.147756	0.222361	0.0757183	-0.202493	0.404609	0.26024	0.200705
Mitotane	0.0251318	0.779362	0.28836	-0.176294	-0.104707	0.132124	-0.0138241
Modafinil (Schedule Iv)	0.0604226	0.212107	0.0675874	0.205302	0.0630448	-0.0108334	-0.022988
Moexipril-HCl	0.0640649	0.49919	0.387375	0.0922919	-0.0695389	-0.0739159	-0.015888
Mometasone Furoate	0.592246	0.00323116	0.271019	0.521402	0.680576	0.82827	0.65996
Mupirocin	-0.164429	0.127239	-0.398746	0.00160575	-0.280153	-0.20284	0.0579876
Nadolol	-0.0246078	0.825499	-0.15812	-0.158339	0.0957103	0.331039	-0.23333
Nafcillin-Na	-0.152953	0.133767	-0.43786	0.0192452	-0.136391	-0.197781	-0.0119794
Naftifine-HCl	0.0638066	0.291151	0.0203101	0.01523	0.0941551	0.249459	-0.0601213
Naratriptan-HCl	-0.107002	0.209017	-0.365951	0.0198505	-0.157252	-0.0260075	-0.0056477
Natamycin	-0.0121527	0.828917	0.0194165	0.132622	-0.193822	0.0166846	-0.0356641
EMPTY	-0.410195	0.139857	-0.991037	-0.0465439	-0.921092	-0.0312767	-0.0610265
DMSO	-0.213345	0.325526	0.265996	-0.0927086	-0.893584	-0.263781	-0.0826448
EMPTY	-0.0783206	0.563612	0.376402	-0.186132	-0.380961	-0.104691	-0.0962207
DMSO	-0.0304117	0.772809	-0.00266139	-0.00246898	-0.372498	0.245796	-0.0202262
Nebivolol-HCl	-0.0629208	0.786225	-0.895405	0.296972	0.260588	-0.0422541	0.0654952
Nelarabine	0.238519	0.213703	0.630601	0.193531	-0.297355	0.506651	0.159165
Nepafenac	-0.0968876	0.381733	-0.249937	0.0831225	-0.410224	0.0406076	0.0519921
Nevirapine	-0.134188	0.0976739	-0.258613	-0.134403	-0.285531	-0.0220469	0.0296566
Niacin	0.10404	0.497221	0.613619	0.174743	-0.110941	-0.00470219	-0.152517
Nicotine	0.010439	0.783741	0.0905589	-0.102781	0.075729	-0.0263311	0.0150194
Nilotinib	0.254468	0.149221	0.761947	0.167849	0.349106	0.0105534	-0.0171149
Nilutamide	-0.155903	0.0728866	-0.37483	-0.109543	0.023376	-0.181235	-0.137282
Nitazoxanide	-0.436566	0.0832955	-1.09731	0.00980818	-0.582229	-0.283405	-0.229691
Nitisinone	0.43373	0.108667	1.04758	0.172617	0.832908	0.0767799	0.0387626
EMPTY	-0.0548678	0.20399	-0.178591	-0.0855926	-0.0298902	0.0323321	-0.0125971
DMSO	0.0114552	0.861516	0.16742	0.00702761	-0.130157	0.129504	-0.116519
EMPTY	-0.106963	0.251161	0.0506761	-0.0637291	-0.14889	-0.394339	0.0214659
DMSO	-0.103411	0.334082	0.0630153	0.136625	-0.36464	-0.259063	-0.0929917
Nitrofurantoin	-0.0559607	0.785064	0.474846	0.23326	-0.524648	-0.446036	-0.0172257
Nizatidine	-0.064954	0.622736	0.0372214	0.145764	-0.53895	0.0711301	-0.0399358
Nortriptyline-HCl	0.0510602	0.642951	-0.00149724	-0.2699	-0.00471613	0.321941	0.209474
Olsalazine-Na	-0.0908644	0.544408	0.163781	-0.128947	-0.59891	0.129452	-0.0196977
Orlistat (Tetrahydrolipstatin)	-0.127018	0.460241	-0.511408	-0.504983	0.140598	0.136343	0.104359
Oxaprozin	-0.0268511	0.818302	0.207236	-0.188671	-0.327587	0.235233	-0.0604658
Oxazepam	0.0583198	0.503504	0.369715	-0.0429372	0.0325008	-0.0551927	-0.0124863
Oxtriphylline	-0.0487648	0.0401042	-0.0491466	-0.00166941	-0.092208	-0.0749707	-0.0258291
Oxybutynin Chloride	0.164482	0.209155	0.490381	0.0185052	-0.0798981	0.358595	0.0348262
Oxytetracycline-HCl	-0.0334455	0.77661	-0.45654	0.147044	-0.0197131	0.0256125	0.136368
EMPTY	-0.00210944	0.98224	-0.0220514	0.0355619	0.319585	-0.240289	-0.103353
DMSO	-0.0829625	0.40584	-0.237792	0.153642	-0.336638	-0.0197613	0.0257368
EMPTY	-0.0712564	0.351316	0.147807	-0.0575968	-0.251069	-0.167427	-0.0279954
DMSO	0.0252858	0.804059	0.120048	-0.162766	0.342238	-0.0126669	-0.160424
Paliperidone	-0.117288	0.264795	-0.439195	0.0859065	-0.14357	0.0185181	-0.108097
Palonosetron-HCl	-0.0112294	0.739738	0.0350117	-0.0177943	0.0270162	0.0320318	-0.132412
Paromomycin Sulfate	0.0743591	0.54835	0.459835	0.00445987	-0.246702	0.0964022	0.0578003
Pazopanib-HCl	0.482854	0.00973571	0.740738	0.193017	0.689626	0.458618	0.332273
Pemetrexed Disodium	-0.309435	0.0607571	-0.610141	0.0163297	-0.293384	-0.540042	-0.11994
Pemirolast Potassium	-0.109451	0.222667	-0.282374	0.0503093	-0.283721	-0.093162	0.0616953
Penicillamine (D-Penicillamine)	-0.0639911	0.070454	-0.0500649	-0.0614211	-0.0975273	-0.133614	0.0226715
Penicillin G Potassium (Benzylpenicillin)	-0.0769298	0.196279	0.0181953	-0.144285	-0.2249	-0.074848	0.0411881
Pentamidine Isethionate	0.613198	0.0131308	1.12003	0.305887	0.549345	0.705227	0.385497
Pentostatin	0.0373907	0.900189	1.0365	0.0100001	-0.691123	-0.0692755	-0.0991463
EMPTY	0.0334732	0.0740596	0.0528858	0.00683565	0.0368789	0.0724822	-0.00171664
DMSO	0.0739576	0.348412	-0.0846237	0.010515	0.229243	0.251183	-0.0365293
EMPTY	-0.122869	0.335462	0.119506	0.107462	-0.486748	-0.213139	-0.141427
DMSO	-0.115316	0.371398	-0.489568	0.200395	-0.142024	-0.170654	0.0252685
Perindopril Erbumine	-0.0111739	0.930547	0.292065	-0.0524314	-0.435469	0.00707551	0.132891
Permethrin	0.055114	0.542801	0.361053	-0.00743269	-0.0905755	0.0889968	-0.0764719
Perphenazine	0.12785	0.347206	-0.172988	-0.0121204	0.0230061	0.305046	0.496305
Phenelzine Sulfate	0.12695	0.430321	0.650131	0.00548988	0.145196	0.0621231	-0.228188
Phenylephrine	-0.0357961	0.486598	0.111381	-0.0316008	0	-0.170994	-0.0877672
Phytonadione	0.244487	0.144504	0.685299	0.121214	-0.099074	0.122119	0.392877
Pimecrolimus	-0.230222	0.35469	-0.34736	0.439199	-0.895192	-0.00122432	-0.346535
Pitavastatin Calcium	-0.765802	0.00509853	-1.30057	-0.677845	-0.507049	-0.680023	-0.663526
EMPTY	-0.452298	0.0659648	-0.646538	-0.183318	-1.05232	-0.332707	-0.0466008
Podofilox	0.83277	0.00801912	1.33908	0.831362	0.72529	0.295189	0.972927
EMPTY	2.50606	0.38432	-0.0234836	0.123148	12.7712	-0.357451	0.0168887
DMSO	0.0176922	0.813832	-0.251585	0.0113459	0.104164	0.118631	0.105905
EMPTY	-0.0452451	0.502926	0.0623447	-0.00260642	-0.103225	-0.25721	0.0744713
DMSO	0.0989347	0.368125	0.160226	-0.165208	0.118781	0.413547	-0.0326713
Posaconazole	-0.407953	0.076648	-0.483622	-0.087821	-1.03946	-0.144067	-0.284797
Pralidoxime Chloride	0.0838574	0.136558	0.194556	0.102213	-0.00516298	0.162057	-0.0343759
Prasugrel	-0.0298707	0.654078	0.174128	-0.0196299	-0.16529	-0.151909	0.0133469
Pravastatin-Na	-0.077111	0.197635	-0.0801712	0.0162303	-0.0970496	0.0263763	-0.250941
Pregabalin	0.102012	0.583198	0.539184	0.492797	-0.264709	-0.130822	-0.126389
Prilocaine-HCl	-0.0177202	0.769072	0.0042137	-0.0948227	-0.137873	0.188303	-0.0484221
Primidone	-0.0394398	0.601194	0.140702	0.000605532	-0.286863	-0.0546034	0.00295931
Probenecid	-0.176003	0.292737	-0.727494	0.045139	-0.212574	-0.0205252	0.0354382
EMPTY	-0.395539	0.0680374	-0.983218	-0.214133	-0.47022	-0.22022	-0.0899027
Proparacaine-HCl	0.263906	0.0410133	0.571234	0.203922	0.115944	0.341858	0.0865726
EMPTY	0.0704843	0.509036	-0.284998	0.10468	0.291499	0.182128	0.0591126
DMSO	0.0963838	0.0560842	0.0255528	0.144095	0.0530991	0.0437486	0.215424
EMPTY	0.0415347	0.556578	0.0134923	0.225537	-0.129722	0.148185	-0.0498193
DMSO	-0.144134	0.0214728	-0.275867	-0.134825	-0.176477	-0.050988	-0.082515
Propylthiouracil	-0.0856639	0.41947	-0.439236	0.111159	-0.113478	0.0208697	-0.00763391
Protriptyline-HCl	-0.144319	0.252091	-0.561761	-0.0399779	0.0212574	-0.000722996	-0.140388
Pyrazinamide	0.0963821	0.3789	0.485363	0.0125532	-0.000501675	0.00657419	-0.0220781
Pyridostigmine Bromide	-0.0670293	0.547477	0.0744051	-0.0438175	0.21302	-0.364659	-0.214095
Pyrimethamine	0.141052	0.0740399	0.368846	0.0467805	0.121874	0.0605595	0.1072
Quinidine-HCl-H2O	0.0660191	0.473293	0.162995	0.166134	0.148238	-0.265748	0.118476
Rabeprazole-Na	0.178331	0.124988	0.313965	0.204082	0.264839	0.291349	-0.18258
Raltegravir	0.0784717	0.484411	0.469895	0.00428259	-0.12762	0.0275705	0.0182304
Ramelteon	-0.362126	0.16459	-1.17594	-0.164041	-0.257273	-0.28866	0.0752874
Rasagiline Mesylate	-0.140474	0.284731	-0.577959	-0.0462904	-0.132871	-0.0101188	0.0648678
EMPTY	0.00375015	0.978113	0.289686	0.0528112	-0.355607	0.24081	-0.208949
DMSO	-0.0575754	0.213994	-0.0670372	-0.042517	-0.199033	-0.0116896	0.0323996
EMPTY	0.0527689	0.555428	-0.164201	0.0205133	0.333132	0.0971296	-0.0227298
DMSO	-0.00145478	0.97519	0.0798958	0.132975	-0.119325	-0.0420119	-0.0588078
Regadenoson	-0.197391	0.231392	0.0365376	0.023353	-0.728793	-0.116471	-0.201582
Repaglinide	-0.0727476	0.296342	0.0513599	0.00907368	-0.274542	-0.00115376	-0.148476
Reserpine	0.125295	0.198119	0.343085	-0.119669	0.0222186	0.242616	0.138226
Rifabutin	0.208841	0.119567	0.0817001	0.0118607	0.606761	0.233371	0.11051
Rifapentine	-0.340659	0.0702938	-0.821384	-0.176241	-0.414421	0.00700495	-0.298256
Rifaximin	-0.109778	0.0954669	-0.286088	-0.077601	-0.0399651	-0.147986	0.00274861
Ritonavir	-0.390151	0.176939	-1.01949	0.306575	-0.63501	-0.00212409	-0.60071
Rizatriptan Benzoate	0.105382	0.246356	0.07435	0.146012	-0.121773	0.360046	0.068275
Ropinirole-HCl	0.0685301	0.144512	0.111664	0.00776211	0.034492	0.195715	-0.00698222
Ropivacaine-HCl Monohydrate	-0.230495	0.0407657	-0.234562	-0.465248	-0.159239	-0.297634	0.00421057
EMPTY	0.0547752	0.603776	0.246316	-0.104609	-0.215969	0.286207	0.0619311
DMSO	-0.150679	0.256103	-0.132945	-0.524446	0.181959	-0.203841	-0.0741233
EMPTY	0.00606068	0.969621	0.0481605	-0.39272	0.389386	-0.258622	0.244099
DMSO	-0.0488829	0.31695	-0.0896382	0.11545	-0.12138	-0.0469258	-0.101921
Rosuvastatin Calcium	0.138069	0.436267	0.0946759	0.596973	-0.387535	0.106068	0.280165
Rufinamide	-0.0632066	0.505349	0.0756763	-0.00900112	-0.119718	-0.371537	0.108547
Saquinavir Mesylate	-0.533101	0.0337571	-0.972571	-0.00167022	-0.617418	-0.334419	-0.739427
Selegiline-HCl	-0.206714	0.321635	-0.863926	0.203693	-0.23559	0.0548866	-0.192634
Sertraline-HCl	-0.0972747	0.641516	-0.630159	-0.30836	0.544288	0.00150353	-0.0936467
Silver Sulfadiazine	-0.0284794	0.826772	0.276329	-0.0830383	-0.452114	0.124413	-0.00798656
Sitagliptin Phosphate	0.321954	0.0124942	0.588147	0.198515	0.381636	0.197082	0.24439
Sorafenib Tosylate	-0.17789	0.73823	-2.07627	0.00185135	0.481849	0.74071	-0.0375924
Stavudine	0.112953	0.515333	0.636669	0.0149844	0.239878	-0.31941	-0.00735613
Streptozocin	0.0703394	0.512812	0.414807	-0.107902	0.146708	0.00434766	-0.106264
EMPTY	-0.100784	0.346388	0.039737	0.120082	-0.299354	-0.352176	-0.0122121
DMSO	-0.00513828	0.961803	-0.0591392	0.234216	-0.351549	0.16828	-0.0174999
EMPTY	-0.0943704	0.137974	0.00491623	0.0193674	-0.0904471	-0.256659	-0.149029
DMSO	-0.0497409	0.576711	0.129791	-0.00253165	-0.3609	-0.00606297	-0.00900017
Sulconazole Nitrate	0.443311	0.029505	0.161067	0.275428	0.857857	0.657454	0.264747
Sulfacetamide-Na	-0.0287907	0.821992	-0.000182344	-0.00550616	-0.45453	0.293483	0.0227827
Sulfamethoxazole	-0.0237118	0.749734	-0.159977	0.207107	-0.0670698	0.0554822	-0.154102
Sulfanilamide	-0.227728	0.212933	-0.107941	0.02088	-0.583785	-0.601847	0.134055
Sunitinib Malate	0.932634	0.0789822	0.336744	0.508424	2.49104	0.496938	0.830022
Tacrolimus (Fk506)	-0.642693	0.105895	-1.52703	-1.25693	-0.150651	-0.143801	-0.13506
Tadalafil	-0.0414473	0.662805	-0.175602	0.128968	-0.269181	0.19382	-0.0852413
Tazarotene	0.594923	0.0169751	0.21055	0.312796	1.02557	0.800873	0.624825
Telbivudine	0.23633	0.351894	0.0829812	-0.0215987	1.13077	0.0119142	-0.0224106
Telithromycin	-0.27225	0.0809103	-0.204447	-0.0464396	-0.606215	-0.483439	-0.0207118
EMPTY	-0.285588	0.293121	0.271657	-0.0506171	-1.14987	-0.230389	-0.268719
DMSO	-0.00428188	0.975394	0.29628	-0.472341	0.202149	-0.0550835	0.00758569
EMPTY	-0.0679531	0.568262	-0.486833	0.0886641	-0.0569231	0.122728	-0.00740145
DMSO	0.038243	0.671536	-0.125856	0.0141891	-0.115505	0.331566	0.0868214
Temazepam	0.075094	0.283068	0.0490702	-0.0570079	0.18352	0.245152	-0.0452649
Temsirolimus	0.219199	0.613194	0.415869	0.526148	1.03618	-1.31623	0.43403
Teniposide	0.818389	0.100882	1.0031	2.01402	1.11263	0.0708446	-0.108644
Tenofovir	-0.136719	0.188545	-0.115584	0.146811	-0.391427	-0.196211	-0.127185
Terbutaline Hemisulfate	0.0570658	0.645205	-0.0551634	-0.115645	-0.137369	0.48064	0.112866
Terconazole	-0.372798	0.315658	-1.58745	0.288487	-0.420838	0.031043	-0.175235
Testosterone Enanthate	-0.136529	0.3229	0.0388273	-0.528037	-0.307875	0.0042774	0.110164
Tetrabenazine	-0.136014	0.0284264	-0.159228	-0.270212	-0.123211	-0.106941	-0.0204764
Tetrahydrozoline-HCl	-0.0158969	0.871941	0.303304	0.0261695	-0.176016	-0.00774806	-0.225193
Theophylline	-0.157652	0.339197	0.0672374	0.0026467	-0.724322	0.0015738	-0.135396
EMPTY	0.209612	0.196902	0.68121	-0.0278654	0.337774	-0.0276202	0.0845629
DMSO	-0.5738	0.413731	0.554367	-3.03115	-0.117887	-0.265096	-0.00923558
EMPTY	0.042656	0.073884	0.0183371	0.0927909	0.0636787	0.0476714	-0.00919831
DMSO	0.0626535	0.501728	-0.245177	0.136226	0.230463	0.177686	0.0140693
Thioguanine (6-Thioguanine)	0.00996991	0.969666	-0.200317	-0.610628	0.883254	-0.00463226	-0.017828
Thiotepa	-0.0552863	0.668283	-0.0693306	-0.165501	-0.408776	0.318247	0.0489289
EMPTY	-0.153316	0.238352	0.117372	0.0171625	-0.528728	-0.188331	-0.184055
Tiagabine-HCl	0.077757	0.585866	0.393633	0.0216374	-0.338323	0.323722	-0.011884
Tigecycline	-0.0979894	0.202724	-0.232339	0.100042	-0.134348	-0.00184115	-0.221461
Tiludronate Disodium	-0.114059	0.329322	-0.150527	0.232788	-0.335752	-0.294194	-0.0226081
Tiopronin	-0.209427	0.109893	-0.41116	-0.0510557	-0.497834	0.00769234	-0.09478
Tirofiban-HCl	-0.0716604	0.303862	0.0695603	0.0473724	-0.245899	-0.169173	-0.0601624
Tolterodine Tartrate	0.233559	0.0368628	0.260863	-0.011272	0.445418	0.304175	0.168612
Tolvaptan	0.0658261	0.475507	0.31236	-0.0801298	-0.10675	0.214146	-0.010495
EMPTY	0.15811	0.608207	0.684885	-0.311526	1.00069	-0.34735	-0.23615
DMSO	0.13398	0.520493	0.510885	-0.000326734	0.588043	-0.454506	0.025804
EMPTY	-0.137589	0.0814259	-0.338684	-0.0910601	-0.187137	0.0131534	-0.0842171
DMSO	-0.0568787	0.572683	-0.404295	0.0374763	-0.0643872	0.00703956	0.139772
Topiramate	-0.336579	0.0355191	-0.424437	-0.00697428	-0.609554	-0.176948	-0.464983
Torsemide	-0.140215	0.125643	-0.245176	0.0748157	-0.240402	-0.283397	-0.00691289
Trandolapril	-0.25709	0.126547	-0.219112	0.0238101	-0.696092	-0.00118837	-0.392868
Travoprost	-0.353562	0.00156444	-0.368879	-0.298466	-0.462888	-0.430676	-0.206901
Trazodone-HCl	0.594141	0.127446	0.123108	0.258485	1.80069	0.241354	0.547069
Tretinoin	0.684789	0.107817	0.0957198	0.350947	1.95995	0.347558	0.669772
Triamcinolone Acetonide	0.649331	0.091032	0.0457377	0.400242	1.76351	0.431937	0.605225
Triamterene	0.689661	0.105236	0.140391	0.320476	1.9775	0.406033	0.603904
Triazolam	-0.0585262	0.251223	0.0421598	-0.147621	-0.176711	0.0110278	-0.0214874
Trientine Dihydrochloride	-0.227076	0.200675	0.247235	-0.436755	-0.32865	-0.580762	-0.036449
EMPTY	0.0438784	0.878211	0.898708	-0.599621	0.342249	-0.404164	-0.0177792
DMSO	-0.246195	0.43858	0.150782	-0.821537	0.466636	-1.01492	-0.0119328

## Sheet: Fig 1D
drug/time	0h	4h	8h	12h	16h	20h	24h	28h	32h	36h	40h	44h	48h	52h	56h	60h	64h	68h	72h	76h	80h	84h	88h	92h	96h	100h	104h	108h	112h	116h
gefitinib	1	0.876335	0.729433	0.599477	0.486652	0.401296	0.357989	0.331065	0.307604	0.291307	0.278421	0.268372	0.262184	0.25747	0.247126	0.240231	0.232482	0.224538	0.215149	0.204087	0.1879	0.172163	0.163953	0.153044	0.146108	0.137758	0.129489	0.122513	0.108833	0.101126
erlotinib	1	0.820537	0.64091	0.545228	0.47171	0.412172	0.383682	0.356521	0.333101	0.313877	0.303877	0.287408	0.26815	0.249776	0.227348	0.211777	0.191965	0.177359	0.167976	0.153433	0.143398	0.134027	0.124132	0.114599	0.105095	0.0966552	0.0895176	0.0800054	0.0740904	0.0667463
other	1	0.833382	0.722068	0.655999	0.569676	0.493025	0.435299	0.402332	0.387138	0.406932	0.428602	0.453459	0.466316	0.497495	0.522222	0.542009	0.554509	0.565526	0.565412	0.551821	0.53886	0.529222	0.519733	0.513653	0.509039	0.502142	0.497658	0.490546	0.47835	0.462524
other	1	0.829315	0.732225	0.678182	0.594255	0.507406	0.437762	0.391481	0.356998	0.338684	0.33349	0.336629	0.335701	0.352356	0.367853	0.391597	0.41015	0.430998	0.446322	0.4516	0.450317	0.44934	0.446073	0.439941	0.439752	0.435274	0.428915	0.427966	0.422193	0.420199
other	1	0.781243	0.680964	0.601078	0.527099	0.455994	0.396387	0.353833	0.359432	0.353096	0.35691	0.375898	0.39535	0.41461	0.442969	0.454782	0.460458	0.462719	0.46092	0.449818	0.43974	0.426772	0.408404	0.398334	0.391604	0.383974	0.379788	0.367365	0.356976	0.34065
other	1	0.80852	0.705491	0.656891	0.586777	0.503915	0.44772	0.407532	0.380805	0.374488	0.380877	0.377646	0.376016	0.376813	0.379784	0.386322	0.38498	0.388178	0.385858	0.384117	0.369279	0.356078	0.338847	0.328356	0.320483	0.316493	0.305906	0.292013	0.27728	0.261147
other	1	0.774969	0.658706	0.588048	0.503357	0.444184	0.390697	0.36767	0.355452	0.360928	0.370376	0.389671	0.41008	0.424457	0.44438	0.468076	0.487273	0.494293	0.508701	0.514084	0.515363	0.508748	0.500622	0.492316	0.490566	0.48798	0.481391	0.471949	0.459002	0.448059
other	1	0.837146	0.710315	0.626715	0.544899	0.461652	0.399815	0.372562	0.350483	0.34553	0.362207	0.376601	0.402468	0.42895	0.462602	0.489712	0.509969	0.523477	0.519976	0.511598	0.497696	0.48971	0.475751	0.461062	0.455285	0.443474	0.436258	0.420483	0.404549	0.393266
other	1	0.812279	0.696109	0.635227	0.552955	0.464033	0.40364	0.366002	0.340123	0.339203	0.349847	0.373965	0.407919	0.435722	0.477307	0.509871	0.533226	0.554353	0.559951	0.560985	0.561269	0.555043	0.549367	0.549115	0.54774	0.553402	0.544649	0.529495	0.514076	0.495229
other	1	0.839929	0.73281	0.653008	0.578288	0.490088	0.418788	0.381797	0.352598	0.345537	0.348843	0.360869	0.380225	0.393515	0.418831	0.443006	0.462115	0.490094	0.507906	0.523478	0.526744	0.527695	0.517235	0.508809	0.510032	0.496874	0.490958	0.482371	0.473976	0.466823
other	1	0.793057	0.705764	0.628019	0.537661	0.454348	0.39385	0.353763	0.329104	0.328591	0.334894	0.346382	0.365292	0.383498	0.406662	0.426208	0.438224	0.439486	0.437577	0.433353	0.420422	0.403723	0.39071	0.37532	0.366759	0.358992	0.354322	0.336052	0.317732	0.307085
other	1	0.789529	0.697024	0.62838	0.533685	0.44967	0.386931	0.350656	0.330133	0.324937	0.330496	0.339386	0.349458	0.373195	0.388243	0.404043	0.414978	0.424138	0.423555	0.418661	0.413113	0.406449	0.388126	0.377886	0.367737	0.352921	0.342528	0.329706	0.310308	0.292027
other	1	0.827193	0.712743	0.642107	0.553432	0.479884	0.425906	0.380721	0.355521	0.344912	0.353827	0.37027	0.393011	0.412028	0.426462	0.445374	0.464254	0.470127	0.471489	0.463625	0.45691	0.445301	0.423727	0.416361	0.404199	0.39489	0.379622	0.364597	0.346235	0.317374
other	1	0.82453	0.71132	0.636734	0.565507	0.482417	0.425634	0.381888	0.361696	0.356136	0.356685	0.368872	0.385444	0.401049	0.421356	0.440963	0.453234	0.476015	0.480036	0.476478	0.477562	0.467093	0.451878	0.443194	0.440158	0.432409	0.428414	0.422506	0.402551	0.394932
other	1	0.815244	0.692373	0.623896	0.541736	0.451807	0.388723	0.349322	0.334834	0.338453	0.343859	0.366793	0.38425	0.405301	0.419258	0.430945	0.44661	0.453554	0.453246	0.446364	0.440501	0.428042	0.413906	0.403585	0.404054	0.388717	0.381338	0.374241	0.362444	0.347171
other	1	0.803545	0.701621	0.624368	0.552426	0.480773	0.434401	0.422105	0.42822	0.439597	0.463713	0.481155	0.484691	0.500174	0.506247	0.51299	0.515683	0.516927	0.506897	0.500869	0.491935	0.488132	0.482836	0.474092	0.471255	0.45611	0.441184	0.422001	0.406547	0.394919
other	1	0.801415	0.711029	0.646145	0.580517	0.522382	0.490614	0.470012	0.473566	0.49813	0.524422	0.560703	0.577415	0.59537	0.603599	0.601696	0.602396	0.603701	0.588526	0.58025	0.567973	0.542303	0.521726	0.506602	0.502361	0.496148	0.494366	0.487805	0.477396	0.468896
other	1	0.83336	0.722878	0.647087	0.575789	0.510503	0.452792	0.423321	0.415945	0.421567	0.439286	0.467589	0.497807	0.513765	0.542422	0.567257	0.582931	0.59317	0.593978	0.604779	0.601033	0.592401	0.588758	0.573302	0.573109	0.566145	0.553208	0.539543	0.536428	0.522529
other	1	0.815513	0.696898	0.620846	0.542815	0.483167	0.437699	0.434451	0.431702	0.432542	0.435855	0.437664	0.440831	0.452577	0.46786	0.483079	0.498934	0.512121	0.51125	0.521556	0.522726	0.52592	0.52393	0.527715	0.527958	0.52922	0.521019	0.516566	0.509467	0.501599
other	1	0.838769	0.722597	0.669473	0.583117	0.488586	0.430189	0.400504	0.386662	0.386129	0.382425	0.404776	0.413241	0.415222	0.424857	0.434308	0.433963	0.436693	0.431491	0.426982	0.419498	0.407918	0.389123	0.375158	0.374172	0.365426	0.352895	0.337818	0.32259	0.308048
other	1	0.784594	0.680373	0.613783	0.545209	0.470946	0.422393	0.392405	0.376288	0.375957	0.400874	0.427491	0.44482	0.473415	0.493702	0.524493	0.545349	0.55846	0.574385	0.579479	0.573925	0.568468	0.559027	0.54576	0.537906	0.52707	0.506514	0.486146	0.463139	0.442453
other	1	0.778701	0.681355	0.630309	0.558623	0.475601	0.425179	0.392122	0.363139	0.342643	0.329737	0.326771	0.322017	0.318901	0.321152	0.325127	0.327653	0.339103	0.344876	0.343731	0.338322	0.325421	0.312234	0.297383	0.282308	0.265696	0.252095	0.230956	0.214746	0.198948
other	1	0.764984	0.661021	0.591332	0.513972	0.462335	0.412562	0.389455	0.392332	0.404788	0.417747	0.426861	0.435542	0.446511	0.459307	0.469723	0.474781	0.478088	0.478679	0.48106	0.481201	0.469587	0.458664	0.449789	0.440338	0.426957	0.414141	0.40044	0.385308	0.371877
other	1	0.854488	0.739865	0.661394	0.561263	0.510159	0.450364	0.428239	0.420092	0.429071	0.454201	0.466736	0.480676	0.485393	0.478235	0.472678	0.472332	0.482268	0.483519	0.493042	0.493493	0.493147	0.489531	0.489681	0.48657	0.480336	0.472236	0.460391	0.450069	0.441745
other	1	0.809601	0.75814	0.683055	0.750335	0.477483	0.420947	0.388353	0.385807	0.401621	0.426732	0.459052	0.471803	0.477706	0.487722	0.491491	0.512497	0.528797	0.539268	0.55302	0.560711	0.562946	0.558101	0.555085	0.555824	0.553298	0.549303	0.531429	0.523619	0.508757
other	1	0.838352	0.723071	0.634678	0.558803	0.491335	0.420915	0.386684	0.373317	0.390174	0.400151	0.425196	0.445553	0.455741	0.459224	0.473954	0.479226	0.48133	0.484686	0.482969	0.493999	0.499085	0.494455	0.493723	0.488529	0.476244	0.463392	0.449585	0.438439	0.42279
other	1	0.897754	0.771556	0.699454	0.625335	0.572038	0.520774	0.487418	0.478159	0.476384	0.473162	0.465735	0.461597	0.47149	0.4803	0.491425	0.496028	0.500515	0.504077	0.50292	0.501093	0.49518	0.481967	0.470729	0.463713	0.454444	0.443627	0.42951	0.417025	0.404086
other	1	0.848545	0.713036	0.62709	0.560286	0.492589	0.433061	0.392715	0.363423	0.349007	0.350914	0.357391	0.361804	0.371722	0.390351	0.404557	0.419803	0.421582	0.422106	0.414778	0.409034	0.396328	0.377775	0.364641	0.345082	0.330696	0.305522	0.284664	0.265132	0.245817
other	1	0.818745	0.700735	0.635704	0.5505	0.471186	0.410555	0.362089	0.329633	0.314429	0.312752	0.319978	0.323884	0.334449	0.350992	0.365024	0.372041	0.377079	0.371371	0.37337	0.369131	0.359813	0.345141	0.326924	0.318532	0.296576	0.274267	0.253108	0.233239	0.213247
other	1	0.804845	0.68112	0.626027	0.568904	0.515392	0.487208	0.467418	0.442848	0.427523	0.418399	0.40594	0.403219	0.4053	0.415643	0.430748	0.444057	0.458594	0.465486	0.472679	0.476754	0.472346	0.465697	0.458509	0.455643	0.446696	0.441497	0.430471	0.41961	0.407101
other	1	0.812075	0.699878	0.645721	0.565477	0.49294	0.440193	0.41545	0.39955	0.408067	0.42178	0.443094	0.458715	0.491411	0.528036	0.556872	0.567941	0.581419	0.580049	0.570439	0.555977	0.532191	0.517391	0.510458	0.503583	0.485453	0.472842	0.452914	0.435105	0.421576
other	1	0.836263	0.726677	0.661267	0.566286	0.476162	0.410269	0.375708	0.357209	0.36404	0.373114	0.386684	0.411499	0.435757	0.468169	0.502058	0.529327	0.552736	0.571014	0.578712	0.579939	0.580187	0.577456	0.573757	0.563689	0.560705	0.561413	0.562631	0.562051	0.549863
other	1	0.819309	0.69443	0.626744	0.557745	0.492084	0.426916	0.404981	0.403451	0.409336	0.429712	0.447461	0.478457	0.500024	0.52555	0.539398	0.554237	0.561353	0.558747	0.55764	0.548976	0.51859	0.498869	0.484208	0.47373	0.462839	0.451631	0.431535	0.417914	0.401586
other	1	0.797248	0.688979	0.629996	0.573322	0.516403	0.468852	0.451425	0.453517	0.471877	0.503623	0.535301	0.57596	0.611618	0.641918	0.659778	0.687181	0.694197	0.69098	0.695321	0.691022	0.678825	0.664448	0.65437	0.654119	0.651532	0.641549	0.623161	0.604311	0.580295
other	1	0.800294	0.697504	0.634763	0.570051	0.511551	0.485693	0.478233	0.488779	0.481897	0.479584	0.47155	0.46219	0.44577	0.435708	0.483596	0.487481	0.481563	0.480519	0.471575	0.458159	0.452257	0.437879	0.42666	0.415856	0.404558	0.396301	0.379521	0.365974	0.347971
other	1	0.871151	0.707388	0.585197	0.48838	0.432664	0.383935	0.336832	0.302586	0.278645	0.259614	0.252892	0.249189	0.249828	0.257097	0.263449	0.259364	0.260789	0.257644	0.253157	0.249523	0.240899	0.234252	0.232289	0.226119	0.21848	0.203291	0.190593	0.172528	0.158003
other	1	0.834613	0.734099	0.652722	0.585955	0.508458	0.44448	0.40699	0.389257	0.380151	0.394886	0.412712	0.419173	0.43096	0.441986	0.452234	0.45306	0.462515	0.463997	0.466585	0.458689	0.458383	0.451995	0.448713	0.437855	0.428997	0.413941	0.404111	0.382403	0.35816
other	1	0.872792	0.756549	0.677432	0.595622	0.501979	0.431704	0.389044	0.378382	0.380375	0.379882	0.383685	0.38745	0.384429	0.382118	0.375801	0.360735	0.347588	0.335661	0.320618	0.305949	0.29468	0.285474	0.276511	0.266509	0.254101	0.241584	0.234256	0.223348	0.213508
other	1	0.830477	0.706632	0.620465	0.542788	0.468251	0.418491	0.39602	0.402975	0.422899	0.457185	0.476144	0.49252	0.505887	0.515345	0.522172	0.511954	0.518219	0.510369	0.505865	0.495195	0.484641	0.470814	0.457692	0.453532	0.442063	0.431479	0.41798	0.403764	0.394236
other	1	0.830542	0.704556	0.617984	0.529625	0.463528	0.404565	0.368254	0.366374	0.371686	0.383977	0.402314	0.404606	0.420181	0.440806	0.444087	0.439018	0.431699	0.416723	0.409015	0.40649	0.397191	0.388209	0.378496	0.375067	0.365261	0.349383	0.34213	0.328323	0.313049
other	1	0.83397	0.719998	0.647756	0.575717	0.481181	0.419078	0.384127	0.371842	0.357302	0.354783	0.356707	0.370343	0.386151	0.400036	0.418024	0.441887	0.46668	0.486321	0.488248	0.485337	0.482324	0.477096	0.469085	0.4605	0.458125	0.449323	0.450014	0.443326	0.426821
other	1	0.866128	0.767131	0.715178	0.640842	0.543711	0.48121	0.44638	0.413275	0.40526	0.409764	0.420738	0.422914	0.429281	0.436327	0.445293	0.453321	0.461974	0.469664	0.473251	0.468272	0.464464	0.448424	0.436645	0.433184	0.425037	0.407598	0.397791	0.383972	0.366407
other	1	0.801186	0.694361	0.623755	0.532238	0.444514	0.373421	0.347606	0.338264	0.34131	0.353904	0.372612	0.396195	0.41736	0.432346	0.4436	0.46364	0.473064	0.473332	0.470229	0.457176	0.439536	0.429688	0.416063	0.414531	0.412201	0.404397	0.394932	0.38971	0.381597
other	1	0.824178	0.729632	0.657996	0.58818	0.49498	0.434387	0.394237	0.368291	0.365534	0.374228	0.380356	0.373019	0.377202	0.386321	0.401663	0.403896	0.404397	0.408466	0.400928	0.391048	0.378205	0.365637	0.354215	0.344292	0.329429	0.310002	0.297525	0.279049	0.258166
other	1	0.824658	0.730374	0.658247	0.579074	0.487379	0.412369	0.372622	0.34454	0.336172	0.333433	0.334408	0.351494	0.377247	0.393958	0.419181	0.438706	0.454364	0.463212	0.46018	0.464848	0.45021	0.44056	0.434084	0.434092	0.431243	0.422342	0.416631	0.419204	0.413294
other	1	0.796566	0.689216	0.620064	0.549734	0.476788	0.417043	0.387295	0.378905	0.372109	0.373192	0.383022	0.389193	0.389096	0.392278	0.392393	0.391148	0.394876	0.393527	0.390837	0.3801	0.379658	0.364394	0.35753	0.346537	0.330472	0.317494	0.299964	0.281988	0.266786
other	1	0.831525	0.723456	0.651808	0.553928	0.472013	0.420578	0.395727	0.382962	0.391446	0.403734	0.419314	0.443029	0.4711	0.504022	0.527311	0.532295	0.533475	0.531047	0.519927	0.499649	0.482308	0.459124	0.441683	0.42661	0.402315	0.387059	0.372024	0.353625	0.335464
other	1	0.81141	0.70445	0.634799	0.558212	0.501152	0.446189	0.427802	0.422403	0.433939	0.453994	0.47779	0.500239	0.5225	0.539565	0.562101	0.569493	0.563428	0.548342	0.531758	0.513836	0.501259	0.487862	0.471887	0.462136	0.450241	0.437828	0.420709	0.405189	0.38469
other	1	0.811019	0.715007	0.641401	0.57313	0.499888	0.446476	0.428132	0.435594	0.457411	0.476144	0.508696	0.537655	0.545859	0.553085	0.56469	0.580909	0.585666	0.570994	0.566238	0.546326	0.529108	0.51619	0.510284	0.505027	0.496122	0.488504	0.477738	0.464878	0.447085
other	1	0.799991	0.694686	0.644813	0.569909	0.513232	0.451028	0.417636	0.404566	0.405951	0.420706	0.441787	0.47011	0.497472	0.529547	0.547789	0.567703	0.574512	0.578105	0.584815	0.581698	0.569387	0.554827	0.545563	0.544992	0.541037	0.534821	0.525682	0.512193	0.502294
other	1	0.783014	0.664132	0.577357	0.508216	0.428969	0.371908	0.336375	0.31755	0.307721	0.301409	0.304586	0.30946	0.316673	0.334573	0.354845	0.372731	0.384273	0.395678	0.405619	0.412704	0.416851	0.410153	0.404827	0.404547	0.401352	0.398855	0.398056	0.396112	0.393236
other	1	0.849889	0.733208	0.63812	0.57732	0.519138	0.475596	0.454378	0.434114	0.422137	0.413328	0.414738	0.409384	0.404074	0.398152	0.39548	0.392979	0.384367	0.382793	0.376502	0.382624	0.379118	0.373283	0.371464	0.3717	0.354387	0.345135	0.331916	0.31783	0.30175
other	1	0.813932	0.702987	0.638291	0.566167	0.484642	0.429902	0.39979	0.398183	0.412737	0.427219	0.44817	0.454687	0.463618	0.466559	0.480836	0.489821	0.491446	0.487859	0.482127	0.477156	0.472011	0.453902	0.444689	0.44344	0.433739	0.423752	0.407586	0.393327	0.37197
other	1	0.806503	0.711914	0.649868	0.566423	0.483695	0.421017	0.378554	0.365003	0.369822	0.38308	0.3858	0.376719	0.378109	0.387479	0.398985	0.399416	0.409832	0.415098	0.42542	0.442649	0.467295	0.491597	0.528117	0.570629	0.600338	0.620535	0.639748	0.679742	0.709103
other	1	0.811892	0.704164	0.624451	0.566203	0.519151	0.463592	0.438297	0.424313	0.416232	0.42545	0.425866	0.435176	0.454619	0.46656	0.467667	0.470918	0.472471	0.479363	0.477949	0.476196	0.470647	0.4665	0.464175	0.459712	0.449592	0.440642	0.430496	0.422489	0.410866
other	1	0.834698	0.711327	0.632257	0.56664	0.484933	0.429735	0.412635	0.415844	0.428489	0.442117	0.460993	0.484589	0.508086	0.53763	0.561624	0.572842	0.580792	0.584142	0.568097	0.551967	0.53853	0.527259	0.51189	0.506413	0.491048	0.474908	0.453776	0.434469	0.417205
other	1	0.82729	0.73329	0.673917	0.624534	0.567897	0.53621	0.520445	0.494424	0.471535	0.455647	0.448275	0.436395	0.428307	0.431714	0.429342	0.42988	0.430987	0.440534	0.452761	0.461273	0.466728	0.464991	0.469124	0.465761	0.464042	0.459182	0.456309	0.454783	0.447517
other	1	0.790351	0.667344	0.603233	0.529307	0.459705	0.413914	0.382665	0.366874	0.351827	0.354798	0.361496	0.372627	0.381548	0.385791	0.391379	0.398874	0.399552	0.397606	0.391691	0.382885	0.366246	0.350543	0.330419	0.317133	0.296913	0.283934	0.265155	0.251527	0.238038
other	1	0.818018	0.704438	0.637624	0.565862	0.497539	0.433582	0.413638	0.402557	0.403625	0.418455	0.430948	0.445088	0.453985	0.464117	0.478417	0.501444	0.503683	0.508815	0.499562	0.497382	0.487909	0.466724	0.454152	0.441768	0.424004	0.406306	0.388003	0.366288	0.347863
other	1	0.796259	0.697863	0.653064	0.633584	0.627182	0.612138	0.59224	0.577973	0.568121	0.557096	0.540698	0.533977	0.543717	0.559278	0.570316	0.583908	0.601143	0.61583	0.628602	0.635922	0.64455	0.64914	0.655473	0.663856	0.668319	0.664772	0.669076	0.666683	0.67092
other	1	0.810227	0.697545	0.654273	0.62279	0.591951	0.53967	0.515934	0.510455	0.486815	0.492069	0.494367	0.498715	0.511271	0.523302	0.542172	0.557177	0.575054	0.592494	0.612475	0.632273	0.644326	0.655125	0.66079	0.670569	0.67509	0.678656	0.683254	0.689873	0.693472
other	1	1.08999	1.19216	1.2259	1.23248	1.25192	1.27172	1.32727	1.34642	1.36153	1.39969	1.42519	1.45849	1.48934	1.5258	1.55962	1.59046	1.60739	1.6472	1.70021	1.74505	1.75452	1.77544	1.8352	1.8755	1.89159	1.92648	1.95195	1.94378	1.97281
other	1	0.849023	0.727023	0.654427	0.593546	0.52628	0.462514	0.433849	0.431424	0.438624	0.463464	0.490312	0.511443	0.537466	0.557401	0.57676	0.592967	0.596632	0.590588	0.586128	0.571932	0.560762	0.546895	0.534028	0.524453	0.503816	0.472199	0.443737	0.423683	0.400113
other	1	0.846334	0.746459	0.670083	0.607258	0.508639	0.454841	0.416846	0.40043	0.400987	0.423643	0.448219	0.484797	0.521492	0.567009	0.59885	0.630553	0.654217	0.657059	0.659284	0.658257	0.654764	0.639308	0.634452	0.626056	0.609816	0.582441	0.557443	0.532483	0.50798
other	1	0.831096	0.739227	0.676009	0.607348	0.531195	0.471122	0.427321	0.408668	0.415451	0.426977	0.459093	0.489937	0.525814	0.572848	0.60294	0.633329	0.657516	0.686738	0.706749	0.71249	0.707209	0.696398	0.689829	0.688359	0.685896	0.687113	0.684941	0.674761	0.664625
other	1	0.807106	0.690124	0.604481	0.535214	0.456586	0.397943	0.369759	0.35884	0.359534	0.379415	0.383857	0.400066	0.413483	0.425143	0.429604	0.434969	0.43751	0.439566	0.435244	0.422018	0.41079	0.400574	0.393575	0.386024	0.370807	0.352828	0.337325	0.32389	0.302496
other	1	0.817024	0.700901	0.647094	0.570258	0.494455	0.436422	0.410846	0.393578	0.396384	0.405784	0.417162	0.425638	0.437031	0.436098	0.423108	0.41806	0.410712	0.402159	0.389494	0.379153	0.358339	0.343124	0.335103	0.328938	0.320027	0.307803	0.291773	0.280794	0.266543
other	1	0.804414	0.721589	0.670123	0.627141	0.564105	0.517667	0.488962	0.474307	0.463586	0.467987	0.476079	0.481339	0.479835	0.475572	0.48119	0.492827	0.503342	0.517929	0.523371	0.53207	0.529406	0.524242	0.514694	0.513026	0.507573	0.499904	0.491645	0.480304	0.476159
other	1	0.885372	0.783224	0.713029	0.626188	0.540541	0.46999	0.418335	0.38628	0.364178	0.36366	0.367042	0.361754	0.364577	0.37371	0.383885	0.394121	0.402388	0.407267	0.405452	0.38386	0.362168	0.33898	0.32015	0.307889	0.286524	0.275062	0.2626	0.248258	0.23368
other	1	0.840798	0.730752	0.656119	0.574073	0.494605	0.441147	0.427789	0.426912	0.435591	0.453115	0.455699	0.458101	0.467712	0.462031	0.461161	0.440976	0.422656	0.410318	0.394211	0.377545	0.360346	0.346914	0.341622	0.332585	0.329707	0.323719	0.319651	0.306453	0.295341
other	1	0.81108	0.709075	0.628553	0.565879	0.501154	0.44742	0.420533	0.416525	0.426852	0.436819	0.466457	0.494106	0.514087	0.53342	0.547262	0.555626	0.561756	0.561924	0.560176	0.560914	0.56349	0.560899	0.559031	0.554646	0.541506	0.526567	0.516275	0.498504	0.485315
other	1	0.837578	0.732172	0.634162	0.555329	0.483468	0.426537	0.38699	0.365948	0.363925	0.363726	0.376428	0.391909	0.414312	0.430049	0.442617	0.441478	0.442765	0.439655	0.433521	0.429526	0.423481	0.409331	0.39211	0.375532	0.358248	0.341275	0.32223	0.303576	0.291385
other	1	0.878134	0.793996	0.735835	0.7053	0.645326	0.593438	0.565119	0.526991	0.494968	0.472126	0.445612	0.425247	0.42303	0.428873	0.435265	0.437469	0.444137	0.457277	0.472639	0.488284	0.500104	0.5074	0.513164	0.522895	0.526056	0.530562	0.533939	0.541021	0.547446
other	1	0.832469	0.718515	0.667716	0.636028	0.596719	0.571719	0.543461	0.531266	0.522219	0.505784	0.491004	0.491089	0.511025	0.53065	0.549007	0.570332	0.595075	0.6199	0.64006	0.655687	0.668746	0.679355	0.689575	0.697019	0.702276	0.705952	0.708127	0.711171	0.716467
other	1	0.833006	0.7083	0.648632	0.605716	0.554616	0.508562	0.479861	0.456205	0.444719	0.432937	0.417191	0.41781	0.424753	0.443136	0.456691	0.471799	0.485932	0.498512	0.504565	0.512121	0.520817	0.522906	0.519912	0.525685	0.525693	0.527232	0.52918	0.532573	0.530196
other	1	0.7992	0.705388	0.639506	0.555358	0.486381	0.428263	0.3964	0.377835	0.374543	0.388909	0.407234	0.428375	0.452411	0.46899	0.483313	0.493323	0.494481	0.504078	0.497065	0.494743	0.479044	0.458553	0.441423	0.424351	0.401761	0.378617	0.354771	0.32942	0.310839
other	1	0.804153	0.684307	0.61998	0.56103	0.482917	0.424114	0.409709	0.406419	0.40464	0.407663	0.408274	0.409783	0.420331	0.432277	0.447636	0.467223	0.483753	0.502917	0.517846	0.51846	0.526563	0.529497	0.517465	0.506324	0.498004	0.481672	0.46747	0.459859	0.441422
other	1	0.814698	0.723733	0.641657	0.574887	0.507233	0.461046	0.432057	0.430065	0.439835	0.472065	0.505839	0.530842	0.550005	0.557571	0.579586	0.58616	0.587408	0.585589	0.579023	0.565389	0.552999	0.539956	0.520246	0.502376	0.484472	0.463859	0.439858	0.422548	0.408138
other	1	0.834538	0.719961	0.644883	0.585795	0.523096	0.489084	0.481671	0.479076	0.489244	0.519974	0.545484	0.576884	0.608068	0.63254	0.652692	0.672384	0.678194	0.676925	0.662562	0.652553	0.641938	0.636285	0.623701	0.610199	0.589226	0.574759	0.557449	0.543536	0.521955
other	1	0.813409	0.714925	0.645749	0.5769	0.520837	0.480556	0.470192	0.464031	0.476269	0.495659	0.519634	0.551823	0.570688	0.592089	0.606326	0.616759	0.615603	0.602322	0.582917	0.573411	0.561327	0.548489	0.535777	0.525327	0.509651	0.488634	0.472577	0.454695	0.438448
other	1	0.854705	0.729615	0.675443	0.602578	0.533698	0.488493	0.465825	0.449188	0.458152	0.47963	0.495397	0.513042	0.538041	0.562104	0.58057	0.596249	0.60447	0.612205	0.606629	0.599039	0.594113	0.588332	0.582016	0.584222	0.578031	0.564579	0.552395	0.533816	0.515028
other	1	0.813943	0.694092	0.621135	0.564823	0.503348	0.455817	0.435597	0.429715	0.429997	0.437188	0.453915	0.46826	0.4769	0.491491	0.503142	0.515506	0.527242	0.536985	0.542714	0.545689	0.545424	0.540569	0.538128	0.542523	0.539815	0.532869	0.518	0.509703	0.49596
other	1	0.763449	0.701131	0.649995	0.629316	0.607422	0.589191	0.570921	0.566253	0.548161	0.526295	0.500737	0.488424	0.484236	0.481336	0.471492	0.462153	0.458026	0.452246	0.44736	0.444143	0.442679	0.443296	0.448208	0.45603	0.465296	0.464228	0.464316	0.471339	0.474237
other	1	0.826931	0.729151	0.650616	0.577642	0.494398	0.431648	0.401216	0.387813	0.388613	0.404206	0.421407	0.420442	0.42518	0.432012	0.449407	0.461789	0.475049	0.489398	0.502848	0.505055	0.493565	0.493216	0.484756	0.473095	0.47093	0.467474	0.460744	0.454134	0.44989
other	1	0.847706	0.728835	0.657934	0.587211	0.513797	0.4512	0.405722	0.387873	0.387976	0.409496	0.435842	0.457342	0.473413	0.49595	0.522335	0.540393	0.552735	0.561235	0.557501	0.556542	0.551187	0.533042	0.524254	0.517692	0.496842	0.477305	0.461338	0.442966	0.420166
other	1	0.888929	0.724991	0.667062	0.617893	0.553421	0.495634	0.47764	0.456117	0.451998	0.447168	0.453904	0.458384	0.470492	0.489841	0.506291	0.525541	0.53385	0.541606	0.553046	0.554877	0.559128	0.55698	0.554355	0.550476	0.549384	0.549047	0.545917	0.541464	0.53749
other	1	0.829601	0.770937	0.645862	0.614535	0.554932	0.467251	0.434907	0.444963	0.452053	0.484064	0.510828	0.541278	0.570313	0.603487	0.627677	0.65525	0.676002	0.697831	0.713174	0.726203	0.723323	0.723841	0.72498	0.727235	0.728833	0.724602	0.713602	0.70712	0.69957
other	1	0.900077	0.82251	0.775261	0.757638	0.719748	0.661644	0.603537	0.550642	0.508969	0.459265	0.434857	0.412307	0.388021	0.377279	0.363397	0.362114	0.352853	0.358359	0.356537	0.358814	0.357479	0.363658	0.362552	0.372272	0.36834	0.363765	0.36616	0.359137	0.34952
other	1	0.796745	0.713551	0.672433	0.67073	0.681834	0.667072	0.657447	0.651316	0.637607	0.62608	0.616156	0.622854	0.645401	0.671386	0.700533	0.725515	0.739921	0.758967	0.765219	0.769446	0.771082	0.769577	0.765105	0.763527	0.763384	0.763001	0.760303	0.761799	0.764385
other	1	0.769669	0.660592	0.619932	0.604613	0.602776	0.590176	0.571844	0.551159	0.551446	0.544685	0.536396	0.55389	0.591402	0.621928	0.660219	0.694069	0.725665	0.751238	0.770728	0.782588	0.789737	0.790343	0.791181	0.798825	0.801462	0.80148	0.807549	0.80475	0.800178
other	1	0.838863	0.750917	0.709668	0.689804	0.662977	0.624412	0.581593	0.5564	0.526942	0.509994	0.513808	0.528057	0.54616	0.578365	0.610971	0.637391	0.661906	0.676822	0.69331	0.697634	0.702737	0.701255	0.703087	0.705802	0.709099	0.706418	0.703701	0.705272	0.706054
other	1	0.812389	0.721879	0.67528	0.633835	0.590841	0.533741	0.498745	0.460935	0.449298	0.448276	0.444138	0.438863	0.453004	0.47164	0.494844	0.516191	0.534157	0.55447	0.573995	0.589787	0.609232	0.625092	0.644136	0.656196	0.669634	0.67962	0.685631	0.691977	0.698959
other	1	0.824061	0.746227	0.729405	0.707445	0.675794	0.65512	0.636312	0.61333	0.597702	0.61151	0.621599	0.642336	0.66925	0.705544	0.741052	0.771437	0.798787	0.826853	0.842968	0.856428	0.86167	0.863084	0.860263	0.861312	0.85429	0.857933	0.862361	0.863739	0.86454
other	1	0.828621	0.728614	0.675772	0.588594	0.508648	0.443668	0.424236	0.41136	0.430294	0.449736	0.467648	0.481536	0.511794	0.54061	0.562444	0.565236	0.562696	0.561532	0.554133	0.551961	0.544905	0.529031	0.520905	0.515021	0.503854	0.495408	0.488299	0.48418	0.472649
other	1	0.829446	0.70073	0.631002	0.566141	0.497127	0.438867	0.412414	0.415846	0.428025	0.44651	0.475117	0.492598	0.521419	0.542167	0.565978	0.581508	0.580048	0.572387	0.56823	0.562687	0.555002	0.531733	0.509164	0.50228	0.488923	0.474993	0.458965	0.444885	0.424738
other	1	0.842973	0.716451	0.663529	0.59624	0.528605	0.465815	0.445273	0.435291	0.451142	0.477146	0.510204	0.536065	0.563468	0.579289	0.591122	0.608511	0.617795	0.616163	0.609062	0.601929	0.589479	0.578307	0.572643	0.573849	0.57565	0.567387	0.567088	0.55963	0.547634
other	1	0.840655	0.727524	0.644775	0.573396	0.509549	0.451914	0.403553	0.362149	0.326675	0.303612	0.273579	0.256224	0.248115	0.253905	0.264648	0.270584	0.275472	0.281789	0.279053	0.276243	0.275228	0.264325	0.260335	0.251088	0.237367	0.2239	0.205702	0.189461	0.173899
other	1	0.818629	0.711606	0.639541	0.547291	0.464641	0.394231	0.34593	0.333575	0.331931	0.332994	0.34283	0.348092	0.360829	0.37234	0.385854	0.389114	0.387322	0.391432	0.372811	0.354691	0.338274	0.319995	0.303021	0.292244	0.288001	0.277111	0.262074	0.249992	0.239722
other	1	0.860314	0.768503	0.707292	0.629089	0.528464	0.454413	0.409326	0.386377	0.382356	0.39851	0.411356	0.423255	0.432394	0.456896	0.478733	0.484424	0.494052	0.48659	0.480639	0.465481	0.451348	0.428036	0.408156	0.398538	0.378796	0.359137	0.334386	0.314675	0.293801
other	1	0.862157	0.737731	0.68617	0.610257	0.520311	0.44897	0.405129	0.364182	0.343014	0.334973	0.328047	0.329369	0.331887	0.342218	0.356015	0.372277	0.390658	0.404579	0.407939	0.413103	0.408664	0.400396	0.388939	0.382183	0.369421	0.358101	0.3493	0.337423	0.324299
other	1	0.825539	0.713039	0.634933	0.557623	0.484813	0.428961	0.398304	0.394982	0.406947	0.429533	0.457576	0.489903	0.527335	0.554377	0.585819	0.606987	0.627559	0.622963	0.61778	0.606163	0.600351	0.592343	0.579301	0.576184	0.564755	0.548544	0.541785	0.529574	0.512095
other	1	0.790823	0.702616	0.610178	0.548676	0.503542	0.486511	0.504856	0.515056	0.531903	0.551333	0.559763	0.575987	0.58885	0.594848	0.605877	0.61195	0.619172	0.629224	0.633099	0.641874	0.646807	0.656859	0.659725	0.669732	0.664102	0.664499	0.670574	0.667475	0.677515
other	1	0.822707	0.722072	0.682121	0.658035	0.629441	0.622708	0.611808	0.601931	0.608616	0.637759	0.646948	0.670854	0.709634	0.735142	0.758164	0.775262	0.791999	0.79846	0.811221	0.813075	0.815561	0.808025	0.807723	0.80777	0.80369	0.803883	0.804798	0.804383	0.802383
other	1	0.870208	0.805254	0.815495	0.826204	0.792081	0.772521	0.752746	0.748372	0.730502	0.71397	0.708024	0.709475	0.680658	0.66479	0.65684	0.64732	0.656095	0.66202	0.655326	0.665181	0.662937	0.675179	0.666883	0.674413	0.676135	0.6849	0.666854	0.671298	0.66338
other	1	0.830177	0.696227	0.606972	0.526637	0.464171	0.401906	0.387503	0.391685	0.414979	0.434608	0.438748	0.446871	0.455489	0.464812	0.465017	0.470968	0.47555	0.474135	0.461346	0.45457	0.44253	0.429668	0.41453	0.397884	0.374788	0.355011	0.338091	0.313391	0.297919
other	1	0.861066	0.720105	0.647873	0.56478	0.479634	0.410139	0.389012	0.391717	0.412675	0.433387	0.456181	0.476212	0.484833	0.510128	0.52342	0.543339	0.5532	0.565093	0.56954	0.564405	0.560088	0.559171	0.562199	0.564557	0.565581	0.565912	0.561633	0.558583	0.552955
other	1	0.898816	0.785681	0.703818	0.64644	0.569796	0.487908	0.451923	0.442449	0.434414	0.44609	0.465444	0.492771	0.516956	0.536974	0.543864	0.566455	0.573644	0.566906	0.554406	0.534614	0.509315	0.479585	0.458763	0.447964	0.438726	0.419263	0.397537	0.380765	0.364423
other	1	0.809375	0.700929	0.63968	0.600325	0.566389	0.527297	0.501244	0.466962	0.442095	0.429182	0.410124	0.404997	0.409202	0.416112	0.429004	0.438436	0.453338	0.46973	0.481572	0.491126	0.494144	0.49419	0.496364	0.494655	0.491759	0.494236	0.489615	0.489736	0.487773
other	1	0.810932	0.698145	0.635679	0.594232	0.535044	0.488327	0.464311	0.473566	0.47599	0.490198	0.508121	0.546868	0.574063	0.597101	0.617741	0.629645	0.631967	0.628755	0.618813	0.604385	0.587469	0.563817	0.543581	0.533365	0.520015	0.497377	0.480214	0.457832	0.445352
other	1	0.852311	0.746105	0.676326	0.610381	0.512906	0.447639	0.410418	0.415064	0.431018	0.446214	0.453248	0.462567	0.488178	0.509092	0.534831	0.548192	0.545318	0.537541	0.520512	0.509515	0.501269	0.486524	0.481461	0.484589	0.47486	0.465094	0.452251	0.443105	0.435509
other	1	0.799977	0.711217	0.649894	0.583027	0.524424	0.462405	0.452782	0.462356	0.46812	0.495012	0.503666	0.520947	0.526533	0.531789	0.529536	0.525446	0.525014	0.522417	0.508353	0.494338	0.475314	0.460546	0.442919	0.4325	0.426367	0.416416	0.399991	0.384871	0.373087
other	1	0.797278	0.674735	0.610266	0.544082	0.47672	0.422712	0.396591	0.379913	0.385787	0.400707	0.410269	0.424325	0.4452	0.467156	0.491309	0.507072	0.522671	0.525626	0.537334	0.536648	0.52356	0.517011	0.509678	0.505603	0.492956	0.480152	0.4678	0.446295	0.427094
other	1	0.810188	0.686023	0.614412	0.531816	0.462433	0.407083	0.362616	0.345952	0.347526	0.362244	0.385767	0.410402	0.440069	0.465637	0.490235	0.513914	0.529892	0.542867	0.551147	0.549329	0.554147	0.544659	0.542629	0.533755	0.522737	0.510206	0.497688	0.47943	0.457963
other	1	0.753318	0.678936	0.640737	0.621751	0.596158	0.55953	0.52691	0.498192	0.473252	0.45933	0.440844	0.428798	0.421087	0.415886	0.400877	0.406959	0.3979	0.399445	0.404479	0.412764	0.41153	0.414779	0.414534	0.417383	0.417488	0.421477	0.421451	0.411756	0.402132
other	1	0.85371	0.769324	0.674029	0.613646	0.53609	0.464936	0.421577	0.389475	0.381871	0.379094	0.379418	0.375951	0.372734	0.384722	0.384581	0.396772	0.401828	0.403539	0.410131	0.408527	0.389974	0.378921	0.365438	0.354119	0.341811	0.32675	0.31118	0.29539	0.271997
other	1	0.884843	0.761818	0.695477	0.619558	0.531231	0.454515	0.405473	0.372284	0.366905	0.363475	0.367977	0.371347	0.366273	0.366227	0.368945	0.373362	0.378405	0.38421	0.390447	0.392097	0.382959	0.368632	0.346883	0.333036	0.319862	0.30301	0.281291	0.265462	0.24513
other	1	0.796426	0.695053	0.652954	0.594919	0.489249	0.402788	0.358796	0.333587	0.328067	0.328076	0.338671	0.352818	0.37622	0.399191	0.427354	0.45562	0.474887	0.496218	0.519882	0.524132	0.522829	0.518622	0.520545	0.511622	0.506488	0.500203	0.505708	0.499154	0.498477
other	1	0.861932	0.820072	0.723345	0.699029	0.670232	0.623355	0.582376	0.552349	0.533465	0.542206	0.548278	0.559088	0.57293	0.586818	0.613788	0.636217	0.656375	0.677038	0.685054	0.69403	0.69805	0.698134	0.700762	0.699247	0.698105	0.703383	0.703542	0.707975	0.711711
other	1	0.804039	0.732488	0.712011	0.701976	0.707215	0.690659	0.667765	0.656261	0.646655	0.646163	0.638792	0.633499	0.646611	0.667047	0.688175	0.710182	0.732635	0.753411	0.771738	0.786831	0.791992	0.795562	0.794985	0.795515	0.79232	0.792411	0.789336	0.790569	0.79102
other	1	0.820383	0.742685	0.714634	0.671192	0.648198	0.588856	0.549192	0.525548	0.49829	0.48811	0.493011	0.502662	0.511352	0.528282	0.55665	0.585758	0.607331	0.627366	0.645019	0.662634	0.681108	0.69192	0.701766	0.713217	0.720417	0.727892	0.731907	0.730053	0.732771
other	1	0.813843	0.729699	0.69311	0.683011	0.669685	0.637124	0.633451	0.635337	0.633172	0.633441	0.608589	0.608117	0.611844	0.608793	0.621478	0.644197	0.648701	0.667449	0.682876	0.696446	0.707549	0.711037	0.718763	0.729118	0.738507	0.750006	0.755721	0.753286	0.759598
other	1	0.823027	0.714304	0.667845	0.64874	0.636541	0.622081	0.588469	0.56812	0.5683	0.559145	0.556823	0.570356	0.602767	0.63789	0.677543	0.714267	0.749399	0.776248	0.793509	0.806471	0.816128	0.81678	0.822256	0.829111	0.826247	0.824311	0.820251	0.822568	0.817874
other	1	0.866542	0.752787	0.695611	0.695725	0.699386	0.687686	0.676493	0.656002	0.65764	0.649765	0.648911	0.66592	0.69533	0.730336	0.760607	0.786211	0.798932	0.805318	0.807269	0.809343	0.804683	0.799749	0.792536	0.790925	0.786494	0.783163	0.783481	0.782915	0.786538
other	1	0.850155	0.74261	0.673997	0.59006	0.505249	0.430472	0.395867	0.368711	0.367048	0.370749	0.382357	0.386254	0.396849	0.406191	0.419564	0.432512	0.436093	0.431606	0.422902	0.418022	0.409278	0.389442	0.371151	0.361199	0.349274	0.329813	0.316866	0.305048	0.287262
other	1	0.820412	0.701087	0.615178	0.563043	0.505107	0.456998	0.440239	0.430152	0.435825	0.469417	0.491439	0.51617	0.550927	0.572505	0.587671	0.600978	0.61764	0.6262	0.624328	0.615816	0.611533	0.602791	0.589638	0.576582	0.554242	0.530644	0.507881	0.484706	0.457254
other	1	0.852836	0.769204	0.677712	0.610433	0.516525	0.450737	0.417889	0.407461	0.423566	0.437051	0.449476	0.47371	0.495965	0.515829	0.529053	0.535122	0.540226	0.538445	0.52934	0.519952	0.508135	0.49744	0.486927	0.486526	0.46855	0.45817	0.439047	0.427933	0.407115
other	1	0.850425	0.742199	0.669989	0.622564	0.563296	0.506258	0.478118	0.475933	0.467502	0.473042	0.484441	0.507215	0.518413	0.532678	0.551277	0.561755	0.572607	0.577117	0.574937	0.572396	0.560911	0.548924	0.542364	0.537218	0.532361	0.530983	0.528017	0.524367	0.524717
other	1	0.862224	0.744185	0.675214	0.602129	0.518503	0.443619	0.412106	0.400445	0.412918	0.446436	0.474969	0.510546	0.542464	0.582532	0.611223	0.645026	0.669539	0.683806	0.685456	0.681427	0.671604	0.654603	0.641758	0.636575	0.626798	0.623605	0.612889	0.608225	0.59418
other	1	0.822348	0.710445	0.629681	0.558003	0.477852	0.420038	0.38282	0.367743	0.360046	0.367492	0.379535	0.393338	0.407239	0.430734	0.455581	0.479246	0.490797	0.498011	0.506149	0.498652	0.493897	0.4887	0.489621	0.492392	0.488102	0.47673	0.468076	0.459333	0.448955
other	1	0.824934	0.724202	0.66099	0.568951	0.474216	0.408145	0.374199	0.368459	0.353998	0.358413	0.366943	0.372081	0.38402	0.404064	0.418224	0.439182	0.455225	0.468959	0.477269	0.477192	0.465149	0.444064	0.431079	0.416947	0.409106	0.4026	0.400543	0.392259	0.389464
other	1	0.838098	0.740157	0.671215	0.603522	0.512366	0.440956	0.401988	0.374828	0.368709	0.366578	0.36734	0.367426	0.371529	0.375904	0.384931	0.395394	0.410785	0.415823	0.414625	0.415415	0.405927	0.39077	0.364745	0.348493	0.33315	0.319564	0.303219	0.282585	0.263199
other	1	0.965635	0.835546	0.770183	0.657769	0.563966	0.473086	0.431858	0.392543	0.37518	0.352933	0.348288	0.334512	0.335415	0.341221	0.345834	0.36369	0.374594	0.385309	0.389628	0.392106	0.389627	0.369479	0.353238	0.343067	0.334364	0.327607	0.316404	0.300863	0.289074
other	1	0.840997	0.723708	0.670863	0.586699	0.497748	0.434248	0.401213	0.393307	0.397074	0.418486	0.44002	0.476275	0.507302	0.538505	0.567971	0.585294	0.587448	0.585248	0.572023	0.560464	0.544692	0.528886	0.510708	0.497247	0.475199	0.464908	0.458282	0.445272	0.426072
other	1	0.853664	0.750208	0.682257	0.5812	0.489659	0.411343	0.384835	0.368706	0.378601	0.397529	0.428541	0.461602	0.491403	0.517886	0.540477	0.563878	0.573426	0.567553	0.557936	0.540414	0.522629	0.500864	0.489646	0.474379	0.470187	0.454135	0.446866	0.434584	0.428137
other	1	0.853761	0.746075	0.659478	0.604372	0.541289	0.468946	0.430646	0.417178	0.423849	0.42197	0.432621	0.443428	0.460002	0.473377	0.485604	0.504411	0.50508	0.497533	0.502822	0.488415	0.476317	0.454206	0.432395	0.406402	0.389922	0.362173	0.33789	0.318404	0.303964
other	1	0.848609	0.776561	0.689178	0.622576	0.578912	0.536496	0.524357	0.52842	0.55205	0.583097	0.604642	0.652224	0.681744	0.675871	0.669544	0.675599	0.663749	0.651404	0.635457	0.631874	0.619607	0.611906	0.605203	0.616618	0.600722	0.578797	0.562375	0.556193	0.551502
other	1	0.849745	0.736349	0.662767	0.589111	0.509931	0.441888	0.420569	0.411353	0.419931	0.439943	0.457202	0.47479	0.484605	0.486465	0.504681	0.514423	0.517529	0.506553	0.492816	0.481118	0.464328	0.449164	0.433695	0.419623	0.397369	0.37565	0.354559	0.328193	0.314342
other	1	0.860713	0.755744	0.681271	0.592324	0.488984	0.405925	0.365875	0.34891	0.355922	0.371765	0.394955	0.417004	0.436655	0.454915	0.473154	0.487801	0.51119	0.511243	0.501321	0.48577	0.474619	0.458525	0.446899	0.433604	0.426987	0.418743	0.403959	0.394787	0.384621
other	1	0.851175	0.768273	0.687967	0.602853	0.521395	0.468375	0.437733	0.412975	0.410099	0.411847	0.408666	0.416473	0.435467	0.454073	0.472662	0.493157	0.498236	0.499537	0.488659	0.481691	0.478941	0.466843	0.462353	0.460634	0.446891	0.436616	0.423533	0.405987	0.393973
other	1	0.850292	0.733912	0.646007	0.569604	0.485333	0.415771	0.386536	0.373879	0.376061	0.380725	0.39985	0.422334	0.437106	0.455645	0.466309	0.479593	0.496333	0.487298	0.477586	0.470505	0.464884	0.450754	0.436936	0.42605	0.41027	0.396471	0.383444	0.370463	0.346514
other	1	0.801769	0.703417	0.623609	0.572563	0.495671	0.448381	0.426666	0.436758	0.451813	0.47027	0.502116	0.530688	0.561781	0.590951	0.61403	0.619247	0.617884	0.615583	0.604607	0.595745	0.581385	0.570969	0.560939	0.555684	0.540844	0.520589	0.504859	0.48865	0.474925
other	1	0.9301	0.892236	0.857617	0.828082	0.780299	0.744214	0.711762	0.70183	0.712552	0.716136	0.713719	0.695517	0.692806	0.694111	0.708928	0.724506	0.734704	0.756112	0.790666	0.82109	0.855684	0.893521	0.938381	0.991981	1.024	1.05837	1.08536	1.10145	1.13481
other	1	0.80773	0.713262	0.66217	0.601671	0.535816	0.491343	0.465437	0.451824	0.453481	0.454079	0.451297	0.463666	0.473297	0.490661	0.508819	0.528474	0.540698	0.545598	0.545508	0.544267	0.542886	0.533481	0.526649	0.524007	0.521109	0.516418	0.510898	0.511309	0.507601
other	1	0.847252	0.740995	0.679141	0.593287	0.506056	0.448193	0.419381	0.401902	0.408582	0.427619	0.448867	0.47309	0.500247	0.522701	0.54179	0.561969	0.573352	0.574692	0.573477	0.568311	0.561274	0.557478	0.54861	0.54704	0.53964	0.524557	0.511694	0.501443	0.484648
other	1	0.814358	0.700955	0.631711	0.557597	0.481677	0.433573	0.394047	0.3725	0.372171	0.375019	0.371936	0.365052	0.359611	0.364752	0.372749	0.380919	0.382331	0.375478	0.370227	0.361095	0.357194	0.345244	0.335257	0.33058	0.31844	0.305481	0.293422	0.284976	0.273547
other	1	0.820633	0.701536	0.644714	0.620765	0.596383	0.584527	0.548517	0.525497	0.509401	0.487559	0.464997	0.440948	0.433903	0.441549	0.457152	0.477696	0.49715	0.522341	0.54671	0.565518	0.581184	0.591516	0.595776	0.60084	0.600043	0.602376	0.602306	0.603669	0.604444
other	1	0.832377	0.741087	0.688789	0.629596	0.546931	0.474773	0.418474	0.388009	0.375929	0.373955	0.378273	0.380551	0.386329	0.390761	0.412477	0.425439	0.43891	0.449597	0.455306	0.455796	0.460138	0.458427	0.461768	0.460203	0.457737	0.448073	0.440349	0.430906	0.422737
other	1	0.840097	0.735502	0.672287	0.614702	0.546921	0.485395	0.43036	0.398322	0.384427	0.365366	0.355243	0.346794	0.344833	0.339808	0.341002	0.348926	0.358227	0.361201	0.367125	0.368105	0.358907	0.342641	0.335812	0.32619	0.318313	0.304071	0.298409	0.287027	0.275725
other	1	0.876716	0.82382	0.778069	0.745522	0.723676	0.706984	0.705633	0.702856	0.701995	0.70336	0.706958	0.71586	0.71849	0.722894	0.732969	0.738414	0.744251	0.752632	0.756419	0.764064	0.771578	0.764644	0.768175	0.785128	0.790825	0.798047	0.805237	0.815011	0.82071
other	1	0.828113	0.704228	0.661028	0.627343	0.602676	0.570454	0.551298	0.52887	0.528373	0.527488	0.523017	0.537949	0.55804	0.587065	0.607704	0.63003	0.651638	0.670081	0.684502	0.696732	0.710206	0.717829	0.722422	0.729277	0.731369	0.731482	0.733369	0.735567	0.73372
other	1	0.780645	0.708857	0.611811	0.544313	0.479932	0.41827	0.382738	0.369734	0.369989	0.385285	0.401957	0.416798	0.43714	0.460517	0.48089	0.502705	0.515477	0.522702	0.524642	0.521076	0.51887	0.507283	0.497985	0.489829	0.480219	0.462992	0.45023	0.434216	0.415127
other	1	0.832556	0.724413	0.680458	0.667876	0.636167	0.60194	0.576939	0.55413	0.523272	0.513023	0.497111	0.497466	0.504926	0.52451	0.544991	0.576016	0.612215	0.644257	0.676222	0.70496	0.731721	0.739873	0.7579	0.770689	0.774669	0.778839	0.785542	0.786743	0.7907
other	1	0.798385	0.699852	0.632763	0.563762	0.477567	0.416966	0.390474	0.389535	0.401386	0.42059	0.437331	0.448119	0.455315	0.465807	0.477184	0.485896	0.487849	0.486617	0.473935	0.467268	0.454686	0.43869	0.426835	0.412799	0.394224	0.378388	0.358495	0.341655	0.325311
other	1	0.823992	0.700213	0.635745	0.604842	0.58072	0.546946	0.501224	0.450408	0.434008	0.424205	0.429102	0.440496	0.463887	0.482424	0.50352	0.521492	0.527005	0.538417	0.54642	0.549845	0.553121	0.557259	0.557805	0.558136	0.555643	0.549322	0.546363	0.543742	0.539723
other	1	0.682225	0.485608	0.413962	0.348833	0.309679	0.259487	0.241164	0.231675	0.234851	0.244567	0.248007	0.259464	0.268965	0.276251	0.28009	0.289407	0.294885	0.297847	0.299999	0.297913	0.288247	0.279303	0.268985	0.261275	0.250101	0.239787	0.230571	0.22096	0.211108
other	1	0.844022	0.725193	0.657932	0.56024	0.465478	0.396516	0.363771	0.348576	0.340327	0.351829	0.360136	0.369408	0.384052	0.404074	0.415443	0.43721	0.448714	0.448495	0.438032	0.426569	0.415758	0.403057	0.399666	0.396068	0.389755	0.383616	0.373276	0.364442	0.348909
other	1	0.812502	0.72561	0.646092	0.559703	0.471315	0.433798	0.405163	0.415911	0.421079	0.438622	0.463707	0.48561	0.510988	0.530325	0.549084	0.548215	0.545412	0.529096	0.5133	0.497573	0.478999	0.462109	0.443165	0.42886	0.408943	0.387383	0.372192	0.354275	0.338147
other	1	0.813093	0.719197	0.661069	0.59911	0.531393	0.49635	0.467982	0.46325	0.467317	0.474335	0.484305	0.501862	0.530259	0.547692	0.56652	0.571993	0.577139	0.571806	0.560734	0.540404	0.52463	0.504176	0.500199	0.49023	0.481323	0.466774	0.447611	0.432617	0.414856
other	1	0.840577	0.709056	0.647626	0.565767	0.481155	0.417827	0.385121	0.376898	0.385103	0.397617	0.409364	0.426012	0.446652	0.467892	0.480595	0.496813	0.499886	0.493921	0.476418	0.456521	0.435865	0.410334	0.387495	0.377097	0.363898	0.347605	0.327868	0.309372	0.291917
other	1	0.835752	0.699334	0.637045	0.564866	0.481064	0.419793	0.400976	0.391126	0.405644	0.435115	0.464855	0.50076	0.533745	0.569395	0.597483	0.610231	0.611109	0.613216	0.608933	0.604987	0.590654	0.580769	0.574785	0.575743	0.569025	0.56213	0.556164	0.553144	0.548197
other	1	0.86352	0.739215	0.686439	0.614892	0.532017	0.453924	0.406861	0.381232	0.373703	0.37214	0.379451	0.388119	0.396551	0.401036	0.399971	0.401793	0.404528	0.411097	0.413243	0.415038	0.412395	0.415908	0.416098	0.41376	0.398449	0.387904	0.374978	0.359027	0.34552
other	1	0.80838	0.70875	0.656451	0.596804	0.521085	0.478985	0.458334	0.457713	0.467381	0.480957	0.485882	0.486062	0.487734	0.500387	0.508163	0.501442	0.493202	0.49287	0.484835	0.471481	0.44874	0.427458	0.409679	0.404345	0.395029	0.387341	0.377473	0.36152	0.351792
other	1	0.812103	0.725126	0.659575	0.611751	0.56117	0.519935	0.482498	0.449236	0.434833	0.419312	0.406298	0.39806	0.405419	0.416658	0.428666	0.445865	0.458895	0.468294	0.472416	0.478681	0.470822	0.458222	0.447748	0.440752	0.423619	0.412901	0.399376	0.382389	0.36634
other	1	0.812087	0.706142	0.646501	0.58084	0.518428	0.473814	0.428454	0.410728	0.403567	0.415917	0.438499	0.445877	0.471062	0.50047	0.527776	0.547798	0.570046	0.592355	0.606607	0.615133	0.613375	0.608356	0.602116	0.601124	0.600206	0.5883	0.576453	0.563407	0.547381
other	1	0.816836	0.705452	0.640687	0.556269	0.477915	0.43367	0.402084	0.385317	0.394425	0.412015	0.432035	0.467982	0.493216	0.515639	0.539182	0.559906	0.56986	0.571715	0.566278	0.55241	0.533569	0.509968	0.485421	0.468762	0.456155	0.426575	0.406256	0.394674	0.387303
other	1	0.840644	0.728081	0.66388	0.599003	0.523847	0.480304	0.453514	0.455707	0.472886	0.508767	0.537691	0.573244	0.61075	0.629995	0.651285	0.663854	0.659663	0.654713	0.640549	0.622687	0.608661	0.593418	0.581318	0.572225	0.555587	0.541054	0.521837	0.502893	0.481612
other	1	0.824937	0.716086	0.651459	0.577688	0.493899	0.428714	0.409733	0.398232	0.40728	0.423989	0.442177	0.458462	0.489015	0.505912	0.531766	0.550165	0.5648	0.569854	0.56451	0.548938	0.540687	0.520496	0.510414	0.500969	0.47418	0.452145	0.423275	0.397892	0.370531
other	1	0.864516	0.756451	0.696224	0.62923	0.534761	0.469546	0.431741	0.41357	0.414621	0.424229	0.432303	0.433225	0.451094	0.469343	0.48722	0.501203	0.504	0.503396	0.504709	0.500261	0.485361	0.466836	0.453008	0.453389	0.442577	0.431849	0.420862	0.408907	0.394319
other	1	0.810011	0.695583	0.634221	0.560084	0.486208	0.423965	0.406357	0.399288	0.404357	0.418715	0.434886	0.439896	0.451626	0.448679	0.452095	0.459524	0.467379	0.462632	0.454628	0.451645	0.424357	0.406089	0.395687	0.396699	0.384126	0.373547	0.359378	0.339825	0.323124
other	1	0.828547	0.716262	0.643956	0.576581	0.500006	0.420848	0.392406	0.380019	0.3785	0.38034	0.388489	0.409393	0.426331	0.450003	0.466574	0.474459	0.481229	0.481319	0.46587	0.449165	0.433213	0.416165	0.416859	0.41302	0.404424	0.391791	0.380459	0.358216	0.344653
other	1	0.815361	0.721427	0.645184	0.574736	0.489949	0.4283	0.386765	0.372694	0.373844	0.378645	0.394971	0.419305	0.446449	0.467832	0.500174	0.529941	0.542362	0.539688	0.532871	0.516928	0.49552	0.476458	0.466495	0.457862	0.440701	0.42249	0.405342	0.386276	0.368571
other	1	0.870066	0.733365	0.68112	0.604181	0.532909	0.47736	0.438581	0.418696	0.413355	0.42408	0.42934	0.448313	0.460765	0.478836	0.497466	0.508307	0.51731	0.519573	0.508074	0.499791	0.486539	0.476439	0.464526	0.445832	0.425857	0.40464	0.385295	0.366937	0.340233
other	1	0.833195	0.735636	0.660249	0.582075	0.502794	0.448426	0.428305	0.425227	0.441742	0.45361	0.462455	0.480442	0.497743	0.522019	0.536719	0.555818	0.56322	0.566884	0.566775	0.560971	0.563891	0.562273	0.557328	0.562489	0.553238	0.538951	0.525658	0.518071	0.50924
other	1	0.937917	0.802387	0.727618	0.651519	0.57026	0.518482	0.499182	0.485795	0.500828	0.526579	0.538901	0.563453	0.583072	0.60341	0.621905	0.636293	0.639722	0.629365	0.613697	0.599019	0.572672	0.552565	0.536948	0.527483	0.512197	0.502354	0.487255	0.46767	0.450345
other	1	0.882787	0.788722	0.74161	0.65038	0.565158	0.507696	0.4743	0.464757	0.47019	0.489271	0.505243	0.520859	0.541937	0.564022	0.585307	0.603772	0.610094	0.613479	0.620588	0.608155	0.598902	0.576381	0.55664	0.546677	0.530659	0.517246	0.498993	0.48285	0.46936
other	1	0.833501	0.702728	0.644011	0.553796	0.476314	0.424082	0.398633	0.391678	0.40129	0.415045	0.433138	0.454193	0.479379	0.519103	0.539668	0.559296	0.567528	0.563828	0.553618	0.549797	0.536929	0.525772	0.519774	0.511363	0.500648	0.491465	0.482009	0.466643	0.444052
other	1	0.814936	0.735532	0.666564	0.595575	0.495694	0.434426	0.404855	0.392698	0.383319	0.385565	0.400141	0.404202	0.417804	0.416631	0.412003	0.413285	0.401355	0.393059	0.386168	0.371088	0.358736	0.353425	0.348478	0.340963	0.33474	0.328514	0.320203	0.309078	0.2939
other	1	0.83798	0.758864	0.689046	0.666254	0.665456	0.63113	0.5986	0.577142	0.558486	0.527788	0.504994	0.504843	0.517287	0.54499	0.568559	0.601596	0.635554	0.654389	0.677436	0.691582	0.701316	0.702464	0.706575	0.709931	0.71456	0.717799	0.721486	0.723382	0.725441
other	1	0.822048	0.712341	0.659383	0.582158	0.506449	0.450213	0.407972	0.390008	0.382555	0.375049	0.376953	0.377242	0.378756	0.387907	0.405369	0.414795	0.432771	0.43851	0.434323	0.426221	0.411211	0.400802	0.388993	0.375767	0.35711	0.348038	0.330979	0.314813	0.29842
other	1	0.813282	0.731249	0.670429	0.604242	0.525049	0.455141	0.403743	0.370187	0.360021	0.357857	0.360643	0.361167	0.373177	0.388836	0.400281	0.405361	0.408222	0.416803	0.420549	0.415324	0.409412	0.39128	0.380858	0.376852	0.366497	0.350018	0.334305	0.315049	0.298371
other	1	0.845598	0.717623	0.661796	0.586247	0.513153	0.448497	0.421396	0.428987	0.430113	0.441085	0.460222	0.475805	0.49308	0.514897	0.53794	0.552969	0.54774	0.534434	0.524584	0.505009	0.485978	0.466514	0.453604	0.448319	0.433395	0.418632	0.402404	0.389005	0.37656
other	1	0.822286	0.710456	0.649683	0.591964	0.505242	0.441623	0.419336	0.424256	0.43305	0.457115	0.486158	0.509349	0.53067	0.551251	0.573795	0.583594	0.577999	0.582963	0.56287	0.544471	0.529153	0.50353	0.477616	0.465958	0.439662	0.417015	0.397286	0.377474	0.358809
other	1	0.829462	0.717972	0.651019	0.583391	0.50478	0.457576	0.429561	0.424155	0.428068	0.451141	0.463868	0.484413	0.520732	0.561027	0.595425	0.626169	0.638257	0.643026	0.644756	0.63242	0.617343	0.601947	0.603166	0.601155	0.58639	0.587448	0.575779	0.55915	0.549508
other	1	0.885858	0.783929	0.710694	0.63547	0.536805	0.448995	0.396035	0.374712	0.371861	0.361921	0.361783	0.375298	0.399785	0.42545	0.456091	0.490251	0.528273	0.566944	0.589085	0.604561	0.612484	0.611284	0.613601	0.618199	0.616079	0.618373	0.630443	0.636509	0.634016
other	1	0.817924	0.711987	0.641346	0.56292	0.465884	0.399945	0.363056	0.350419	0.350688	0.35613	0.366776	0.382791	0.40372	0.423636	0.443864	0.46243	0.476993	0.479339	0.471365	0.464322	0.463968	0.458139	0.447308	0.444383	0.438692	0.422942	0.42061	0.409542	0.390676
other	1	0.833191	0.728307	0.661221	0.583758	0.499729	0.440884	0.399332	0.376501	0.372257	0.365891	0.377252	0.402199	0.419486	0.445101	0.468461	0.4915	0.492488	0.496831	0.492843	0.477768	0.458232	0.434598	0.416718	0.399196	0.373089	0.349844	0.327194	0.308323	0.294069
other	1	0.826572	0.718177	0.648263	0.58839	0.499926	0.44921	0.421113	0.396222	0.398816	0.407671	0.419535	0.431435	0.45926	0.483754	0.504349	0.517938	0.517032	0.51345	0.494542	0.480987	0.471737	0.458908	0.451848	0.439633	0.416758	0.398797	0.379016	0.355242	0.334645
other	1	0.882317	0.825073	0.790865	0.707611	0.621895	0.561903	0.529583	0.498414	0.47231	0.446257	0.433427	0.425007	0.410551	0.392699	0.38721	0.375242	0.368115	0.358791	0.354049	0.34444	0.328507	0.314728	0.303847	0.285799	0.276252	0.259162	0.244666	0.229895	0.213876
other	1	0.835509	0.724132	0.651489	0.567423	0.500054	0.444401	0.41386	0.395551	0.398754	0.41259	0.417815	0.43656	0.458921	0.473074	0.483183	0.495682	0.492656	0.484705	0.476859	0.462462	0.44332	0.422561	0.412541	0.40063	0.384474	0.374093	0.354136	0.335497	0.319805
other	1	0.87504	0.763456	0.621329	0.535862	0.519352	0.521249	0.551035	0.587857	0.628841	0.668815	0.694071	0.70332	0.713702	0.702517	0.704136	0.698165	0.689593	0.683848	0.681173	0.676366	0.653544	0.645683	0.630673	0.636556	0.630958	0.61615	0.612288	0.601819	0.583008
other	1	0.852497	0.768659	0.665875	0.608379	0.551488	0.515492	0.522361	0.545578	0.57491	0.590283	0.596119	0.591584	0.5855	0.583927	0.584275	0.567406	0.568152	0.555931	0.548956	0.546102	0.535888	0.522378	0.508872	0.503606	0.499442	0.495087	0.486452	0.480126	0.465565
other	1	0.814938	0.726241	0.639968	0.570305	0.478843	0.405747	0.375869	0.359714	0.360189	0.365248	0.374665	0.399385	0.424258	0.43812	0.446681	0.458121	0.464786	0.458875	0.440044	0.423104	0.405434	0.392307	0.381242	0.37608	0.362386	0.348086	0.331505	0.312193	0.296923
other	1	0.828189	0.736505	0.703338	0.681483	0.643834	0.607389	0.572403	0.546433	0.538799	0.522136	0.522352	0.513721	0.507208	0.503275	0.486064	0.486825	0.489962	0.484662	0.492509	0.497491	0.503943	0.513613	0.517717	0.526227	0.520501	0.520714	0.523423	0.524546	0.513911
other	1	0.840967	0.726308	0.663262	0.581388	0.492558	0.43351	0.391173	0.366941	0.35987	0.360625	0.366632	0.36909	0.378239	0.399433	0.409603	0.438634	0.46935	0.483967	0.487365	0.47977	0.47034	0.46194	0.447393	0.439317	0.428773	0.418879	0.403032	0.389725	0.374197
other	1	0.777098	0.685272	0.623717	0.561938	0.49524	0.440244	0.390214	0.374702	0.364761	0.357347	0.350192	0.352088	0.362908	0.366961	0.383269	0.402287	0.413215	0.419242	0.421771	0.41897	0.413823	0.400275	0.388591	0.378292	0.366385	0.361148	0.351217	0.340132	0.325456
other	1	0.856348	0.727467	0.684288	0.616182	0.535754	0.465798	0.427132	0.403184	0.389946	0.377971	0.377988	0.377147	0.37559	0.374489	0.3928	0.39935	0.414511	0.419266	0.412114	0.407281	0.386967	0.369103	0.349338	0.344454	0.324332	0.310806	0.297068	0.276344	0.263062
other	1	0.83846	0.735287	0.695648	0.617738	0.53911	0.4855	0.483635	0.495713	0.531478	0.572745	0.59712	0.622573	0.636	0.658803	0.671936	0.68471	0.697302	0.685636	0.672128	0.658682	0.640595	0.626949	0.623597	0.617527	0.605361	0.597863	0.585109	0.579332	0.570471
other	1	0.821587	0.709136	0.65851	0.583986	0.485953	0.420643	0.38419	0.361705	0.368265	0.382918	0.404442	0.432382	0.458236	0.488151	0.524887	0.547816	0.561873	0.565166	0.555128	0.526538	0.506336	0.477771	0.456365	0.44687	0.427124	0.414304	0.3988	0.38248	0.371024
other	1	0.808931	0.668086	0.619736	0.552359	0.489538	0.419598	0.388342	0.376942	0.368745	0.369687	0.377523	0.393212	0.406931	0.412129	0.425646	0.438286	0.443714	0.440825	0.434087	0.428804	0.415851	0.403836	0.397396	0.394429	0.38793	0.377524	0.36669	0.358648	0.348729
other	1	0.824012	0.735629	0.681035	0.628046	0.545448	0.483666	0.464886	0.456047	0.466358	0.496698	0.509547	0.511586	0.509093	0.515606	0.519366	0.5159	0.516623	0.506312	0.490127	0.478901	0.468684	0.45518	0.441831	0.432952	0.42189	0.411977	0.401359	0.387961	0.37416
other	1	0.840806	0.737437	0.659703	0.580841	0.481882	0.423349	0.392134	0.383086	0.376904	0.387101	0.402123	0.403593	0.407721	0.419021	0.43238	0.45304	0.458595	0.466547	0.470486	0.469931	0.461175	0.459721	0.459383	0.462908	0.459151	0.456352	0.459321	0.463538	0.465426
other	1	0.876786	0.748936	0.676889	0.603389	0.506265	0.446473	0.420189	0.407346	0.403979	0.419028	0.429075	0.438308	0.453298	0.466501	0.482537	0.491398	0.494535	0.488299	0.47951	0.468226	0.456132	0.44921	0.435882	0.419885	0.405805	0.388764	0.368864	0.347311	0.331031
other	1	0.861663	0.75557	0.690166	0.681367	0.68817	0.723414	0.769727	0.822424	0.905109	1.01002	1.12728	1.24271	1.33853	1.43201	1.50044	1.55323	1.58584	1.61274	1.6157	1.60499	1.59024	1.5605	1.53232	1.5163	1.4838	1.4581	1.44522	1.41732	1.39717
other	1	0.86745	0.764255	0.710293	0.620753	0.551615	0.487621	0.457974	0.434443	0.424937	0.440623	0.456491	0.461887	0.468929	0.47833	0.49493	0.505076	0.51357	0.513743	0.503522	0.496422	0.493289	0.48578	0.48085	0.474009	0.457812	0.444534	0.419726	0.398573	0.363139
other	1	0.825789	0.691495	0.638709	0.577912	0.517404	0.475709	0.460015	0.453554	0.464809	0.472493	0.477258	0.487372	0.496655	0.502757	0.508692	0.507495	0.50769	0.499169	0.490146	0.478991	0.471725	0.467523	0.454465	0.448113	0.437951	0.424925	0.422065	0.406802	0.394552
other	1	0.786104	0.685506	0.624926	0.54421	0.462204	0.394134	0.366294	0.36132	0.374063	0.388389	0.407699	0.42535	0.445684	0.445035	0.454373	0.466111	0.477013	0.463994	0.447543	0.438609	0.422776	0.408535	0.391406	0.383656	0.375251	0.367417	0.361059	0.344517	0.330045
other	1	0.837663	0.720815	0.655315	0.568494	0.486286	0.427263	0.4087	0.396717	0.411254	0.424436	0.432955	0.444502	0.458512	0.465091	0.479529	0.482503	0.480929	0.476813	0.468203	0.456053	0.445096	0.438198	0.430537	0.42147	0.406112	0.384079	0.373446	0.359351	0.349502
other	1	0.80183	0.696929	0.62427	0.558901	0.491097	0.437648	0.409855	0.391991	0.398926	0.41036	0.427234	0.449597	0.467161	0.480732	0.496698	0.504243	0.517149	0.518116	0.518352	0.514806	0.504576	0.49586	0.489667	0.48617	0.479109	0.461274	0.449453	0.4326	0.413989
other	1	0.809001	0.696108	0.626766	0.551058	0.470622	0.403375	0.365796	0.356573	0.342499	0.344673	0.349287	0.358879	0.379219	0.398778	0.426421	0.441129	0.467233	0.485176	0.485228	0.484488	0.480837	0.470589	0.463056	0.457999	0.448041	0.43951	0.429397	0.412683	0.398375
other	1	0.815871	0.701036	0.626202	0.55895	0.488773	0.433572	0.390989	0.382453	0.377647	0.386824	0.398304	0.414045	0.427066	0.45336	0.471161	0.482043	0.49145	0.492152	0.492382	0.493516	0.48642	0.473966	0.457514	0.452845	0.431684	0.419088	0.40806	0.388354	0.366343
other	1	0.821246	0.722467	0.649787	0.574227	0.496578	0.428768	0.391597	0.364954	0.360574	0.353832	0.358451	0.359106	0.366224	0.379479	0.402513	0.416657	0.426784	0.420909	0.419201	0.410046	0.3985	0.379554	0.361998	0.351289	0.334764	0.323029	0.307989	0.289359	0.266936
other	1	0.886782	0.85544	0.834158	0.811797	0.783544	0.765848	0.762564	0.828946	0.896359	1.00855	1.09789	1.19885	1.22538	1.24928	1.24802	1.21337	1.15372	1.08431	1.01685	0.910162	0.806708	0.738276	0.652068	0.596658	0.543009	0.48158	0.430628	0.397227	0.359346
other	1	0.837771	0.720292	0.649946	0.587499	0.533382	0.486924	0.465464	0.465043	0.479842	0.506511	0.524744	0.542934	0.563654	0.584121	0.605197	0.624771	0.636254	0.636261	0.621729	0.602697	0.596157	0.585193	0.572567	0.56787	0.554234	0.538426	0.521643	0.503761	0.488134
other	1	0.940978	0.716426	0.641544	0.564946	0.483702	0.419923	0.383736	0.374341	0.382141	0.411943	0.42875	0.447983	0.475564	0.515692	0.556992	0.58976	0.609971	0.608076	0.598489	0.590427	0.579165	0.550183	0.531208	0.515309	0.491469	0.470085	0.457992	0.438416	0.416222
other	1	0.772594	0.683779	0.606343	0.553104	0.457402	0.388108	0.361649	0.354573	0.35311	0.375108	0.402446	0.436189	0.461001	0.49692	0.538243	0.565749	0.583426	0.587861	0.593294	0.578975	0.561672	0.546229	0.536885	0.529601	0.518854	0.516631	0.507912	0.497816	0.488915
other	1	0.818799	0.725015	0.660016	0.606486	0.507213	0.42664	0.388096	0.37707	0.376045	0.382119	0.385447	0.403116	0.422671	0.433189	0.448447	0.475974	0.503654	0.522318	0.533541	0.535786	0.522326	0.501651	0.497398	0.491342	0.484425	0.475889	0.463054	0.452502	0.437163
other	1	0.76859	0.65955	0.592032	0.52108	0.435746	0.373326	0.342302	0.326215	0.321838	0.32988	0.348476	0.365534	0.386492	0.421821	0.448299	0.479106	0.509865	0.528525	0.541861	0.54553	0.545404	0.543843	0.548432	0.550486	0.544797	0.550737	0.549291	0.539769	0.539913
other	1	0.80082	0.709239	0.637996	0.564733	0.500452	0.433749	0.396787	0.380947	0.383953	0.395555	0.402286	0.418544	0.429574	0.444245	0.456594	0.465569	0.479474	0.479435	0.47057	0.460899	0.451188	0.440809	0.434152	0.42468	0.413034	0.401789	0.389618	0.375531	0.358754
other	1	0.786287	0.679034	0.620339	0.563194	0.496069	0.44618	0.420686	0.406869	0.415274	0.438787	0.451539	0.470477	0.487053	0.504734	0.518847	0.524257	0.516726	0.504943	0.489525	0.48131	0.473019	0.457279	0.451225	0.447774	0.435321	0.422866	0.403634	0.386584	0.370251
other	1	0.783892	0.681485	0.609025	0.542846	0.469933	0.405413	0.382629	0.364285	0.380693	0.40443	0.416491	0.429377	0.448469	0.46664	0.476234	0.4898	0.494494	0.479898	0.476981	0.462349	0.440847	0.421154	0.406633	0.390165	0.365331	0.347534	0.329188	0.312753	0.292202
other	1	0.821991	0.743051	0.68739	0.610825	0.506351	0.443212	0.393808	0.385402	0.392914	0.411034	0.428487	0.451951	0.487291	0.516492	0.536466	0.553103	0.549309	0.536517	0.508018	0.483779	0.473687	0.461277	0.453771	0.453919	0.443168	0.43197	0.416191	0.408794	0.401945
other	1	0.777002	0.667544	0.604206	0.527876	0.45714	0.395401	0.358001	0.347818	0.354661	0.383723	0.412895	0.448048	0.481188	0.499305	0.517862	0.530318	0.533808	0.532893	0.51637	0.505128	0.498757	0.478126	0.456934	0.43774	0.415474	0.395071	0.36688	0.335762	0.307988
other	1	0.781941	0.684975	0.598627	0.536889	0.470761	0.4267	0.408745	0.417756	0.440424	0.472607	0.506213	0.523887	0.541323	0.564876	0.56575	0.56986	0.554584	0.554773	0.552617	0.545505	0.545181	0.53372	0.527434	0.536289	0.549859	0.547469	0.532919	0.516214	0.512401
other	1	0.795812	0.698368	0.638237	0.590603	0.545162	0.530275	0.526798	0.520159	0.536447	0.55862	0.58467	0.602146	0.623546	0.647244	0.671973	0.693219	0.707351	0.718193	0.713061	0.708818	0.701028	0.684861	0.680752	0.677565	0.673033	0.66954	0.663373	0.658053	0.656623
other	1	0.754631	0.670875	0.615111	0.528904	0.454203	0.406316	0.384617	0.374687	0.378822	0.393259	0.411346	0.440611	0.474291	0.495609	0.526622	0.550352	0.57211	0.59147	0.610716	0.621326	0.635376	0.630837	0.624234	0.631019	0.623991	0.614247	0.605965	0.594393	0.585846
other	1	0.773099	0.75958	0.70078	0.635563	0.55493	0.498842	0.46046	0.408976	0.40931	0.4233	0.44108	0.471961	0.495482	0.523543	0.554205	0.571852	0.600139	0.623791	0.647938	0.6585	0.660511	0.652497	0.653323	0.657621	0.655709	0.652559	0.644437	0.646712	0.637003
other	1	0.832409	0.729271	0.673717	0.604702	0.530647	0.469014	0.431171	0.413975	0.411361	0.425227	0.443498	0.444471	0.455802	0.468472	0.47951	0.493679	0.505196	0.513399	0.517185	0.516844	0.511479	0.497393	0.488439	0.482241	0.470345	0.459827	0.45181	0.447259	0.438329
other	1	0.880254	0.777865	0.727804	0.657617	0.584563	0.501664	0.460034	0.434486	0.410872	0.403411	0.399447	0.401804	0.397067	0.399369	0.402119	0.402243	0.399274	0.396417	0.396189	0.385941	0.386645	0.372777	0.363872	0.359661	0.342402	0.323742	0.30528	0.290002	0.272551
other	1	0.792519	0.692472	0.629576	0.558767	0.474245	0.40832	0.369523	0.354977	0.366179	0.384511	0.406187	0.424384	0.464782	0.489351	0.513303	0.553102	0.556055	0.569131	0.580286	0.591221	0.599066	0.598352	0.603497	0.610308	0.61598	0.615668	0.617823	0.618357	0.622268
other	1	0.81561	0.73048	0.700614	0.646629	0.565423	0.503995	0.467978	0.441049	0.424061	0.433347	0.449722	0.467985	0.474171	0.476251	0.470306	0.469236	0.461827	0.462255	0.460385	0.461588	0.462333	0.462071	0.465993	0.480067	0.491148	0.504742	0.517718	0.538791	0.557043
other	1	0.833996	0.713847	0.646944	0.574211	0.489884	0.419516	0.380544	0.35711	0.349624	0.360787	0.37733	0.396392	0.420439	0.444972	0.463138	0.48025	0.495489	0.493151	0.482683	0.4634	0.446239	0.428186	0.409257	0.402604	0.394049	0.374514	0.35553	0.341552	0.32395
other	1	0.816594	0.726688	0.67149	0.610092	0.530368	0.468543	0.440917	0.42762	0.435578	0.461372	0.472068	0.489085	0.489643	0.502093	0.512396	0.520601	0.531428	0.532194	0.525077	0.51712	0.499803	0.489389	0.473941	0.469758	0.458801	0.453331	0.439805	0.427056	0.416374
other	1	0.825476	0.719119	0.656444	0.580054	0.504654	0.444809	0.407211	0.393238	0.400568	0.423082	0.441078	0.466783	0.4867	0.514998	0.530817	0.542223	0.547641	0.550308	0.543647	0.528636	0.511757	0.493007	0.473605	0.459998	0.450911	0.438397	0.42521	0.403649	0.386337
other	1	0.908691	0.861752	0.856321	0.807297	0.74681	0.664823	0.605726	0.568693	0.551746	0.532929	0.509167	0.483914	0.447466	0.430715	0.413949	0.419473	0.414468	0.404392	0.394028	0.369022	0.343056	0.328025	0.329311	0.328648	0.317613	0.31314	0.30624	0.30937	0.303131
other	1	0.794573	0.7115	0.628266	0.59756	0.530206	0.487077	0.479889	0.474045	0.491131	0.495965	0.514661	0.517916	0.507915	0.495491	0.50242	0.510461	0.510173	0.510725	0.510136	0.498174	0.486953	0.475229	0.466442	0.452869	0.445467	0.435809	0.421181	0.404552	0.388698
other	1	0.794278	0.702261	0.627601	0.559733	0.477265	0.423527	0.394902	0.383881	0.395275	0.406923	0.407273	0.41758	0.421138	0.441307	0.452207	0.471715	0.481934	0.494981	0.499163	0.492859	0.482886	0.469679	0.463631	0.464067	0.451568	0.442257	0.427985	0.420983	0.403853
other	1	0.792612	0.679732	0.616446	0.540958	0.468158	0.406923	0.380681	0.367747	0.377696	0.388847	0.406733	0.427312	0.446311	0.463683	0.4785	0.487928	0.495078	0.487567	0.481055	0.469829	0.461402	0.452275	0.44795	0.441342	0.426018	0.415788	0.402191	0.386709	0.371112
other	1	0.793133	0.701502	0.660158	0.6533	0.668021	0.655227	0.630699	0.623928	0.630817	0.634296	0.638268	0.655947	0.674463	0.69472	0.710877	0.723313	0.736942	0.742694	0.750795	0.754346	0.758063	0.750738	0.754283	0.755551	0.752443	0.754881	0.753889	0.755179	0.756115
other	1	0.872036	0.847944	0.828413	0.790662	0.704505	0.630544	0.579851	0.539457	0.508537	0.479894	0.456982	0.426981	0.409933	0.391366	0.370403	0.361109	0.350335	0.347499	0.334377	0.335927	0.322816	0.308065	0.296192	0.299267	0.290185	0.27587	0.255361	0.241198	0.221522
other	1	0.80638	0.688216	0.624428	0.558425	0.472323	0.416096	0.376391	0.345691	0.342605	0.347121	0.355912	0.363526	0.379283	0.394297	0.411789	0.435035	0.450449	0.473332	0.4731	0.474474	0.46737	0.45839	0.45265	0.452384	0.450952	0.444965	0.438615	0.432	0.424684
other	1	0.814669	0.695372	0.622281	0.54529	0.477542	0.419256	0.386079	0.380487	0.384496	0.398747	0.409906	0.432853	0.452336	0.475133	0.496386	0.512687	0.518993	0.515264	0.509515	0.499873	0.488014	0.478846	0.470224	0.469284	0.460383	0.457917	0.451979	0.439716	0.431337
other	1	0.88274	0.793381	0.793359	0.767524	0.759708	0.710629	0.686281	0.684439	0.675003	0.692623	0.713894	0.728714	0.775539	0.797988	0.805743	0.801377	0.812655	0.802341	0.793976	0.774205	0.745581	0.717382	0.69474	0.67322	0.649029	0.631195	0.61056	0.594878	0.586516
other	1	0.796455	0.715543	0.636154	0.573176	0.526727	0.487761	0.485333	0.486306	0.506324	0.51815	0.52336	0.515267	0.530011	0.525674	0.512683	0.514089	0.515069	0.505458	0.494647	0.492356	0.493769	0.477989	0.474244	0.468674	0.457003	0.442396	0.425311	0.418456	0.406402
other	1	0.822501	0.718731	0.667333	0.611163	0.53304	0.452849	0.415277	0.388065	0.379662	0.379125	0.37494	0.384772	0.398696	0.408286	0.427391	0.450375	0.477904	0.50002	0.506658	0.511986	0.504186	0.493198	0.470997	0.458501	0.445247	0.437356	0.418967	0.405324	0.394039
other	1	0.858009	0.779341	0.714528	0.679619	0.659565	0.627418	0.624714	0.637108	0.65827	0.687841	0.721174	0.745449	0.778187	0.802526	0.814696	0.825013	0.827744	0.831023	0.833681	0.827891	0.826401	0.824961	0.823003	0.826475	0.826718	0.826114	0.823177	0.822963	0.82163
other	1	0.82236	0.723778	0.651182	0.574363	0.493208	0.431892	0.402345	0.393379	0.400045	0.42053	0.433175	0.462308	0.504157	0.533527	0.543283	0.548571	0.543452	0.534341	0.512187	0.491507	0.482179	0.460027	0.442914	0.428915	0.406618	0.392891	0.374584	0.348075	0.328735
other	1	0.836352	0.74135	0.665468	0.598627	0.534081	0.459551	0.425974	0.433803	0.437173	0.455678	0.48365	0.503963	0.523492	0.554714	0.579939	0.603491	0.62059	0.61426	0.601842	0.582922	0.564784	0.546521	0.534834	0.529422	0.512768	0.491084	0.472377	0.451907	0.431691
other	1	0.832592	0.741089	0.662992	0.609015	0.536547	0.470399	0.416643	0.398432	0.393619	0.404854	0.42772	0.454895	0.479182	0.49168	0.514857	0.542341	0.559537	0.563343	0.571198	0.553963	0.544897	0.521739	0.501181	0.48747	0.473353	0.462105	0.449149	0.443792	0.428054
other	1	0.774407	0.659501	0.598413	0.549311	0.464394	0.394994	0.34363	0.309788	0.28298	0.276553	0.27139	0.269264	0.265784	0.287491	0.310161	0.331238	0.352659	0.368799	0.380068	0.38775	0.399358	0.419328	0.428134	0.436348	0.43969	0.443389	0.448376	0.446305	0.445786
other	1	0.783735	0.696664	0.618807	0.566776	0.505987	0.439947	0.404594	0.396195	0.391833	0.39642	0.406817	0.410169	0.430743	0.442964	0.46158	0.466678	0.480181	0.480016	0.467452	0.45652	0.449585	0.440942	0.442602	0.443387	0.440209	0.432646	0.420304	0.410029	0.400966
other	1	0.791662	0.687696	0.622044	0.550127	0.470614	0.41374	0.380812	0.356596	0.342902	0.349422	0.364168	0.382368	0.408308	0.437345	0.462051	0.490083	0.501232	0.502602	0.492297	0.477663	0.454447	0.441557	0.423929	0.411723	0.402536	0.390839	0.375458	0.355777	0.340456
other	1	0.813469	0.719583	0.639576	0.569301	0.496199	0.438048	0.403123	0.365629	0.365533	0.367619	0.37533	0.382021	0.394732	0.410066	0.424887	0.440924	0.462268	0.468816	0.467564	0.468218	0.460691	0.448174	0.428723	0.418121	0.407434	0.401549	0.392433	0.38314	0.361537
other	1	0.828616	0.701245	0.642648	0.5564	0.487109	0.435658	0.404513	0.397637	0.404345	0.418994	0.431003	0.446402	0.47036	0.485819	0.496464	0.510022	0.520493	0.516166	0.498546	0.488656	0.474409	0.460832	0.451701	0.440914	0.426902	0.408941	0.390479	0.373441	0.350174
other	1	0.832668	0.738455	0.627473	0.550917	0.496239	0.461408	0.455115	0.46734	0.491409	0.528279	0.564849	0.609922	0.646031	0.670297	0.683229	0.696912	0.691719	0.687697	0.691265	0.683728	0.690155	0.690816	0.690542	0.698607	0.688746	0.677794	0.666354	0.648653	0.630043
other	1	0.775796	0.665304	0.608	0.544121	0.477791	0.425378	0.396441	0.385206	0.391604	0.406944	0.422437	0.44642	0.469979	0.490179	0.511603	0.533242	0.543684	0.540969	0.539818	0.522497	0.507277	0.490354	0.474699	0.465554	0.45028	0.43357	0.41963	0.40669	0.388496
other	1	0.782393	0.695481	0.629252	0.559793	0.486739	0.427512	0.38913	0.38251	0.392886	0.410369	0.432653	0.446631	0.479346	0.502513	0.525443	0.538897	0.54412	0.546325	0.545072	0.541748	0.532342	0.522554	0.513322	0.50837	0.495528	0.484449	0.476597	0.454757	0.435688
other	1	0.785073	0.688681	0.627172	0.548648	0.450871	0.377567	0.346658	0.334862	0.333623	0.342766	0.366189	0.381887	0.400319	0.4213	0.444127	0.457096	0.473158	0.481922	0.480339	0.459711	0.441672	0.410149	0.39706	0.408665	0.422491	0.433364	0.442163	0.444803	0.439207
other	1	0.826508	0.721479	0.653511	0.578902	0.485088	0.403063	0.362942	0.336446	0.330478	0.338303	0.3511	0.372289	0.393928	0.41982	0.453529	0.486969	0.509075	0.51454	0.516571	0.517155	0.511379	0.502451	0.490717	0.489366	0.479904	0.462739	0.44545	0.430999	0.419428
other	1	0.824279	0.730705	0.674848	0.60283	0.504944	0.438268	0.3894	0.355923	0.344157	0.337948	0.333694	0.328146	0.333661	0.339349	0.350384	0.362611	0.377511	0.391723	0.407365	0.410915	0.401481	0.390199	0.383913	0.381565	0.37265	0.364197	0.354999	0.347016	0.334335
other	1	0.881006	0.795137	0.72772	0.656587	0.559918	0.479776	0.429365	0.401559	0.392114	0.39484	0.392584	0.395826	0.40592	0.422075	0.431833	0.452509	0.4655	0.483684	0.486509	0.48699	0.481425	0.459987	0.445715	0.443167	0.430241	0.408116	0.38974	0.369725	0.345369
other	1	0.805873	0.705976	0.629916	0.543667	0.461245	0.408142	0.387866	0.377264	0.37665	0.388277	0.402502	0.407262	0.423667	0.444279	0.463125	0.481914	0.487535	0.485651	0.481338	0.464915	0.458465	0.440227	0.426219	0.420444	0.403582	0.3853	0.369389	0.354534	0.332157
other	1	0.752336	0.650504	0.589029	0.520831	0.445459	0.387098	0.362595	0.367595	0.383551	0.402809	0.42663	0.457746	0.485298	0.519172	0.540843	0.552633	0.55463	0.552766	0.547205	0.528071	0.510186	0.490251	0.48145	0.480743	0.464411	0.453771	0.439672	0.432092	0.418744
other	1	0.770797	0.678557	0.585428	0.527962	0.481143	0.435246	0.411817	0.410548	0.42935	0.441035	0.467037	0.491271	0.521899	0.542074	0.553762	0.555749	0.553678	0.553737	0.554854	0.539321	0.53563	0.518434	0.519251	0.518738	0.516029	0.517119	0.51187	0.507471	0.501803
other	1	0.806188	0.715872	0.622961	0.573158	0.519372	0.463137	0.441575	0.427475	0.435236	0.454567	0.470048	0.496389	0.518716	0.528592	0.548173	0.553518	0.538977	0.530755	0.522122	0.510414	0.497589	0.494115	0.491139	0.50061	0.50053	0.495595	0.497147	0.496051	0.489722
other	1	0.802186	0.689156	0.607088	0.539991	0.45049	0.396276	0.387289	0.404612	0.423122	0.446704	0.455882	0.465123	0.46442	0.459748	0.456475	0.446258	0.437493	0.436034	0.438683	0.431759	0.432495	0.432517	0.434689	0.437315	0.439798	0.44023	0.430633	0.424067	0.413374
other	1	0.791359	0.697676	0.615987	0.580095	0.529992	0.493963	0.461501	0.466361	0.481341	0.504391	0.509019	0.512175	0.518201	0.51565	0.510385	0.515204	0.522979	0.530553	0.523369	0.516685	0.520957	0.517907	0.516408	0.515002	0.509256	0.504945	0.501325	0.497043	0.492125
other	1	0.810123	0.673359	0.628353	0.589929	0.562054	0.525545	0.527645	0.529134	0.541257	0.558608	0.564995	0.567514	0.571203	0.580648	0.588083	0.591342	0.601211	0.602173	0.601028	0.599635	0.596896	0.598564	0.600849	0.596746	0.592982	0.588054	0.579418	0.57238	0.565824
other	1	0.836735	0.725471	0.673493	0.585659	0.478116	0.400506	0.350964	0.323457	0.319156	0.317794	0.32668	0.3396	0.363587	0.390767	0.421867	0.435871	0.452929	0.458877	0.445727	0.423378	0.408424	0.398598	0.38602	0.378149	0.370675	0.35646	0.343222	0.333449	0.317088
other	1	0.791934	0.691309	0.621185	0.557406	0.479828	0.419096	0.392953	0.394468	0.411118	0.428009	0.445288	0.467251	0.487045	0.507361	0.531837	0.543885	0.54586	0.535994	0.52339	0.508586	0.487723	0.468489	0.451305	0.442165	0.419992	0.403546	0.387722	0.368332	0.346296
other	1	0.768672	0.675615	0.595115	0.533779	0.470329	0.423106	0.399084	0.40141	0.420267	0.446524	0.475427	0.499851	0.513856	0.531491	0.538688	0.543164	0.536717	0.517261	0.50387	0.487945	0.46887	0.444687	0.426852	0.412631	0.397921	0.379264	0.363669	0.353497	0.345619
other	1	0.853403	0.773661	0.73436	0.667792	0.59306	0.526853	0.491533	0.465456	0.447666	0.424189	0.406923	0.405637	0.399357	0.39848	0.396911	0.386361	0.383849	0.391974	0.387584	0.386311	0.380415	0.376393	0.378213	0.376259	0.368901	0.36333	0.360901	0.34898	0.33903
other	1	0.799925	0.697385	0.644502	0.573748	0.503319	0.451304	0.423479	0.406588	0.425581	0.442801	0.465421	0.480924	0.497273	0.495709	0.506135	0.513002	0.519586	0.519603	0.51562	0.504911	0.492679	0.479926	0.473966	0.465723	0.456332	0.449543	0.433996	0.424763	0.409779
other	1	0.780276	0.680688	0.604453	0.541386	0.5005	0.472816	0.46325	0.461747	0.472596	0.486771	0.50148	0.51161	0.517622	0.525126	0.533195	0.541527	0.548196	0.558421	0.552782	0.547616	0.542468	0.531221	0.528455	0.531773	0.528175	0.526025	0.51914	0.511831	0.503356
other	1	0.809694	0.707241	0.613037	0.544599	0.492983	0.449259	0.426632	0.428341	0.447314	0.454885	0.471093	0.485307	0.531937	0.553691	0.58104	0.597031	0.60246	0.61425	0.612743	0.619263	0.616385	0.603932	0.596563	0.585865	0.569108	0.554098	0.537785	0.516238	0.497083
other	1	0.861799	0.768535	0.696651	0.636447	0.583928	0.515742	0.486015	0.469662	0.454611	0.451633	0.450309	0.468121	0.468375	0.483244	0.495955	0.505864	0.518799	0.537484	0.547552	0.557097	0.565935	0.569832	0.562601	0.559618	0.546508	0.54096	0.53996	0.5466	0.543464
other	1	0.871367	0.768617	0.700532	0.6228	0.526885	0.463281	0.411142	0.37547	0.366934	0.369096	0.373419	0.388766	0.404041	0.430535	0.459719	0.488288	0.50297	0.522014	0.545686	0.552026	0.546622	0.529419	0.520932	0.52502	0.50812	0.49957	0.49822	0.48715	0.474714
other	1	0.781832	0.686869	0.623094	0.565865	0.478247	0.410166	0.365863	0.369635	0.375221	0.401397	0.431277	0.449365	0.479464	0.50595	0.54021	0.566591	0.578582	0.603118	0.603442	0.582894	0.561538	0.536901	0.515343	0.501148	0.487828	0.472865	0.465212	0.447709	0.435704
other	1	0.850028	0.654819	0.571527	0.50189	0.430281	0.370771	0.335604	0.329534	0.338688	0.349887	0.372971	0.41232	0.446466	0.468348	0.513651	0.53777	0.553065	0.562148	0.560632	0.567253	0.572689	0.577475	0.58222	0.591721	0.605945	0.611392	0.616061	0.616846	0.616544
other	1	0.774137	0.671769	0.60876	0.541313	0.45789	0.400843	0.376813	0.368756	0.385893	0.405959	0.417497	0.43701	0.44153	0.446037	0.454054	0.462	0.465193	0.475389	0.469214	0.464296	0.456896	0.453141	0.456073	0.456531	0.45308	0.448533	0.444711	0.433745	0.424705
other	1	0.819412	0.714547	0.646132	0.569858	0.49624	0.440814	0.425436	0.423258	0.437968	0.468024	0.486513	0.492979	0.500849	0.520166	0.5265	0.540796	0.540474	0.519035	0.512879	0.495062	0.473869	0.454526	0.447223	0.444731	0.435421	0.43147	0.421366	0.403315	0.391417
other	1	0.853911	0.74365	0.669529	0.606895	0.569829	0.540061	0.518282	0.516787	0.523528	0.551891	0.566898	0.570409	0.571121	0.584801	0.598571	0.604189	0.61306	0.622081	0.629159	0.635385	0.637856	0.640608	0.637645	0.636376	0.629378	0.618093	0.609126	0.597146	0.587248
other	1	0.780575	0.677231	0.604941	0.523522	0.439939	0.369841	0.328616	0.318003	0.311012	0.317682	0.323016	0.353437	0.379179	0.407772	0.4373	0.46144	0.481098	0.486141	0.484437	0.475045	0.470222	0.435646	0.420791	0.422059	0.417357	0.411618	0.402553	0.393203	0.383007
other	1	0.814099	0.705292	0.634695	0.559359	0.483622	0.415639	0.376779	0.352531	0.347944	0.35715	0.366783	0.377688	0.401	0.43146	0.460117	0.48415	0.498163	0.503571	0.500691	0.48822	0.47843	0.456857	0.440821	0.429128	0.408333	0.390977	0.369515	0.355888	0.335979
other	1	0.80513	0.729692	0.678061	0.613685	0.521444	0.447372	0.417654	0.408405	0.408064	0.408729	0.406827	0.415157	0.4136	0.415871	0.429742	0.444798	0.452916	0.457346	0.448836	0.444799	0.438	0.418021	0.399321	0.387943	0.374338	0.361767	0.352914	0.335993	0.319657
other	1	0.830275	0.72047	0.663948	0.576481	0.47874	0.420926	0.404004	0.393376	0.402261	0.409691	0.42014	0.438968	0.456138	0.486127	0.507623	0.517144	0.524359	0.51799	0.507223	0.503839	0.48908	0.463638	0.444125	0.422281	0.406018	0.38083	0.355098	0.330309	0.309543
other	1	0.829612	0.738733	0.680217	0.599805	0.515379	0.450122	0.408904	0.39632	0.398924	0.415265	0.445726	0.487969	0.533606	0.570638	0.596896	0.607267	0.618205	0.61912	0.606068	0.589212	0.57216	0.551921	0.533896	0.525023	0.512563	0.497078	0.492966	0.481687	0.462511
other	1	0.912538	0.875375	0.892748	0.909028	0.925701	0.915275	0.882343	0.835217	0.772077	0.72392	0.689871	0.657507	0.622989	0.596572	0.579634	0.556876	0.538502	0.52682	0.513615	0.502865	0.49341	0.479976	0.477372	0.478549	0.476401	0.473214	0.477735	0.472682	0.469335
other	1	0.807848	0.680991	0.631075	0.576231	0.516158	0.472126	0.451183	0.454584	0.480334	0.511997	0.545882	0.581128	0.610178	0.643957	0.670334	0.680433	0.679532	0.676159	0.666791	0.649235	0.630831	0.608915	0.59092	0.579623	0.571018	0.562996	0.557728	0.545365	0.529414
other	1	0.799853	0.69324	0.637012	0.563569	0.486617	0.431109	0.410366	0.418205	0.430602	0.43632	0.455952	0.467328	0.483547	0.483744	0.488051	0.485819	0.492485	0.499567	0.504042	0.524242	0.533942	0.532755	0.532404	0.530495	0.528394	0.521669	0.51227	0.509712	0.506936
other	1	0.795031	0.72212	0.658658	0.580695	0.50081	0.421539	0.38038	0.354307	0.355579	0.355699	0.368014	0.38129	0.397666	0.416418	0.440703	0.460218	0.478739	0.484787	0.483262	0.481211	0.466127	0.446814	0.430962	0.42941	0.414102	0.398558	0.384202	0.369648	0.362533
other	1	0.841657	0.74931	0.680551	0.608258	0.530025	0.447376	0.40601	0.372152	0.358674	0.341421	0.33729	0.331194	0.323827	0.324863	0.33225	0.336241	0.341394	0.345792	0.342437	0.337334	0.330345	0.316764	0.298597	0.291509	0.282842	0.262664	0.251994	0.237153	0.229082
other	1	0.893063	0.781544	0.711143	0.644065	0.563116	0.473752	0.432956	0.40556	0.391846	0.376564	0.376754	0.37228	0.364326	0.356535	0.348868	0.346428	0.348075	0.354874	0.362574	0.368748	0.371893	0.365376	0.360483	0.359346	0.348415	0.336642	0.326469	0.312395	0.300949
other	1	0.828686	0.723631	0.660388	0.57449	0.477433	0.411623	0.374188	0.365432	0.366462	0.378272	0.396563	0.415838	0.431997	0.446925	0.460958	0.471741	0.477031	0.485332	0.486072	0.488014	0.480125	0.47213	0.464401	0.458442	0.458209	0.457505	0.446901	0.433531	0.423688
other	1	0.76327	0.672085	0.599136	0.526705	0.484083	0.447917	0.443582	0.441516	0.446735	0.467496	0.477742	0.486851	0.506939	0.500125	0.502607	0.499436	0.489512	0.489219	0.487961	0.474163	0.456003	0.443054	0.434856	0.421777	0.416255	0.397456	0.38617	0.373784	0.357052
other	1	0.795514	0.695397	0.620246	0.549664	0.485603	0.450021	0.449652	0.460566	0.471258	0.486187	0.509556	0.505624	0.515996	0.53185	0.538652	0.532122	0.52876	0.540924	0.542469	0.537661	0.530489	0.52716	0.525477	0.527192	0.525009	0.513246	0.516408	0.515266	0.51019
other	1	0.785884	0.698227	0.631551	0.57174	0.490735	0.432445	0.414907	0.416911	0.427633	0.455963	0.475416	0.488004	0.497813	0.514075	0.523718	0.515524	0.498373	0.48586	0.46573	0.45161	0.433389	0.408904	0.399943	0.398982	0.392536	0.386077	0.382838	0.373657	0.363277
other	1	0.833261	0.782315	0.730956	0.653907	0.590041	0.543918	0.529632	0.511623	0.497315	0.49455	0.475971	0.48021	0.486358	0.476126	0.470489	0.472824	0.474361	0.473577	0.476431	0.473329	0.472907	0.472219	0.468008	0.465128	0.456687	0.451329	0.441157	0.435956	0.425031
other	1	0.866802	0.813817	0.802795	0.770064	0.742005	0.674003	0.637948	0.619688	0.6119	0.621274	0.604562	0.613114	0.611841	0.595823	0.600362	0.612373	0.625263	0.648409	0.667115	0.70636	0.73679	0.777977	0.815641	0.867955	0.923215	0.965232	0.995725	1.02336	1.03721
other	1	0.811927	0.684235	0.618368	0.538624	0.457471	0.393963	0.366086	0.370101	0.382894	0.411095	0.428548	0.454426	0.447308	0.457352	0.45985	0.456822	0.459185	0.455805	0.458156	0.452539	0.454701	0.453772	0.44634	0.435314	0.420958	0.411765	0.399991	0.386801	0.377084
other	1	0.820946	0.720124	0.673768	0.601025	0.521691	0.459164	0.424734	0.413463	0.423102	0.435087	0.446709	0.456753	0.473235	0.49925	0.525737	0.552595	0.56335	0.570038	0.564604	0.553496	0.541769	0.527925	0.514875	0.503263	0.488836	0.478353	0.467701	0.445025	0.432156
other	1	0.804324	0.712385	0.647124	0.598571	0.504973	0.431843	0.405268	0.399964	0.400823	0.423155	0.466016	0.510065	0.555861	0.589312	0.612649	0.637999	0.638351	0.635711	0.614322	0.598094	0.584308	0.562082	0.549778	0.546346	0.531785	0.518123	0.509507	0.492488	0.477198
other	1	0.772441	0.671535	0.620589	0.54814	0.488411	0.431189	0.406001	0.39469	0.411319	0.435402	0.461797	0.490667	0.51633	0.533576	0.556718	0.570294	0.574294	0.577222	0.570682	0.562131	0.559537	0.544651	0.533068	0.517158	0.504242	0.485964	0.468721	0.454074	0.432681
other	1	0.809591	0.68462	0.612729	0.532021	0.469774	0.432057	0.414246	0.408612	0.418636	0.431393	0.443179	0.463762	0.477857	0.491839	0.49636	0.491369	0.483105	0.472745	0.460722	0.4461	0.426519	0.417489	0.405245	0.395666	0.380957	0.363779	0.35356	0.334924	0.321756
other	1	0.790772	0.690752	0.632639	0.568598	0.500255	0.445893	0.419211	0.40261	0.41305	0.427844	0.455523	0.469054	0.497926	0.520684	0.553285	0.570359	0.575661	0.574825	0.572257	0.551675	0.543721	0.533185	0.523308	0.521189	0.521421	0.514742	0.498088	0.480354	0.459167
other	1	0.798635	0.689472	0.603047	0.521487	0.43872	0.392694	0.364697	0.349446	0.351242	0.365946	0.384664	0.408874	0.425393	0.442347	0.462223	0.483701	0.494565	0.506073	0.505455	0.497526	0.488725	0.478922	0.470326	0.461673	0.451922	0.430589	0.411022	0.395744	0.378407
other	1	0.811431	0.713781	0.641395	0.56167	0.477568	0.410817	0.375151	0.345051	0.338154	0.327746	0.329941	0.334894	0.347007	0.353672	0.356181	0.357315	0.358623	0.355405	0.354365	0.349708	0.342268	0.327203	0.317789	0.310174	0.296525	0.291772	0.284017	0.274425	0.267711
other	1	0.82512	0.727906	0.669702	0.587067	0.51081	0.452509	0.409345	0.375401	0.368889	0.360279	0.369431	0.370207	0.376435	0.390691	0.406279	0.418652	0.436149	0.448244	0.454145	0.455433	0.453029	0.438927	0.431659	0.426257	0.410903	0.399391	0.386243	0.372003	0.356816
other	1	0.819432	0.715672	0.662391	0.587399	0.510248	0.431784	0.389111	0.357729	0.331365	0.316636	0.312849	0.297795	0.297234	0.29268	0.294238	0.297939	0.301601	0.310084	0.311685	0.314338	0.299648	0.289669	0.273774	0.260379	0.244476	0.234659	0.221716	0.203138	0.18851
other	1	0.782144	0.690657	0.599243	0.526997	0.47254	0.42631	0.403026	0.397162	0.41547	0.422679	0.441454	0.465703	0.487227	0.50992	0.526323	0.534205	0.532988	0.528534	0.519443	0.524845	0.520823	0.518317	0.517987	0.51619	0.515747	0.524874	0.522923	0.523455	0.532588
other	1	0.967068	0.714486	0.639545	0.549267	0.466067	0.404243	0.367252	0.341425	0.338344	0.329435	0.327731	0.333507	0.348878	0.358485	0.379777	0.39007	0.3952	0.413741	0.417455	0.424497	0.429083	0.431278	0.430873	0.433117	0.442217	0.443589	0.450518	0.45493	0.465129
other	1	0.809601	0.757347	0.657003	0.58593	0.487824	0.45195	0.449227	0.469404	0.47147	0.505321	0.527233	0.549866	0.550013	0.548165	0.552209	0.548092	0.537987	0.535002	0.531544	0.521581	0.513082	0.49208	0.469279	0.476599	0.463501	0.439314	0.422741	0.407423	0.382559
other	1	0.825563	0.713442	0.641049	0.579639	0.51904	0.453485	0.418555	0.41328	0.432002	0.450328	0.467882	0.486953	0.502308	0.495305	0.489808	0.481341	0.469661	0.464373	0.449899	0.437198	0.431766	0.433724	0.430213	0.436578	0.423484	0.41721	0.401713	0.384313	0.372776
other	1	0.798679	0.698606	0.618698	0.567302	0.515487	0.469951	0.450763	0.43798	0.439857	0.444038	0.445838	0.448028	0.457721	0.478026	0.482289	0.49489	0.495159	0.491606	0.484567	0.48529	0.477807	0.469298	0.458035	0.454639	0.437655	0.416568	0.403052	0.38411	0.371781
other	1	0.798349	0.694021	0.633169	0.553418	0.480477	0.417681	0.392079	0.380976	0.376557	0.384007	0.387142	0.410729	0.42238	0.44914	0.478002	0.49086	0.509196	0.509968	0.504383	0.496722	0.477447	0.45657	0.43734	0.426613	0.407369	0.390227	0.357488	0.33573	0.319903
other	1	0.806672	0.699468	0.647165	0.577586	0.476413	0.40493	0.361449	0.325858	0.315051	0.309017	0.308126	0.307617	0.319965	0.340175	0.365787	0.385675	0.403574	0.420451	0.429681	0.429396	0.426184	0.422339	0.410696	0.407335	0.398257	0.391053	0.376337	0.365241	0.353237
other	1	0.817781	0.717248	0.649156	0.564533	0.49909	0.445399	0.424003	0.427811	0.44024	0.463922	0.48956	0.508923	0.518694	0.525083	0.526496	0.515903	0.50784	0.496792	0.485884	0.476921	0.46532	0.463335	0.459552	0.455713	0.44915	0.439839	0.422281	0.407138	0.392379
other	1	0.828207	0.714628	0.660625	0.588072	0.511937	0.455112	0.433061	0.413852	0.40887	0.424174	0.432988	0.436164	0.44173	0.446164	0.47179	0.491035	0.507265	0.517947	0.521756	0.523515	0.522266	0.519594	0.518879	0.519464	0.522206	0.523531	0.520974	0.514677	0.505131
other	1	0.806367	0.720368	0.647507	0.575402	0.484814	0.430172	0.39254	0.39687	0.399335	0.42373	0.436087	0.4525	0.481538	0.498927	0.511514	0.524797	0.527113	0.521168	0.499881	0.483898	0.47399	0.458419	0.450997	0.453754	0.443175	0.435711	0.427367	0.419335	0.410557
other	1	0.774011	0.708119	0.698264	0.663249	0.64656	0.628866	0.627094	0.613613	0.611737	0.601749	0.577845	0.570573	0.570766	0.55731	0.55725	0.548575	0.533726	0.528399	0.521577	0.517814	0.517903	0.509851	0.511149	0.512691	0.514019	0.516199	0.520632	0.524322	0.528528
other	1	0.769609	0.651983	0.601161	0.550073	0.492986	0.451667	0.435795	0.428299	0.432088	0.444449	0.451381	0.465648	0.476874	0.465319	0.473387	0.470775	0.478382	0.487522	0.489022	0.484057	0.483824	0.477914	0.472699	0.477974	0.477811	0.475504	0.470067	0.468457	0.466296
other	1	0.823785	0.7143	0.642086	0.567966	0.494818	0.435169	0.398035	0.387033	0.381764	0.394417	0.39708	0.408198	0.417887	0.431943	0.450122	0.468044	0.491136	0.500302	0.502609	0.503297	0.495313	0.481121	0.475114	0.473191	0.468972	0.461205	0.453018	0.440965	0.4304
other	1	0.924159	0.870066	0.818546	0.799927	0.804716	0.828947	0.870655	0.919582	0.979525	1.0357	1.1277	1.21282	1.29204	1.38123	1.44756	1.48633	1.53695	1.5642	1.57178	1.5622	1.60078	1.4945	1.48629	1.59391	1.54591	1.52851	1.52731	1.50684	1.48217
other	1	0.847952	0.726706	0.671831	0.575493	0.510185	0.448057	0.411776	0.377878	0.369329	0.374794	0.389244	0.403257	0.426914	0.442055	0.457789	0.473365	0.490912	0.49752	0.494591	0.487887	0.48344	0.477414	0.466383	0.462779	0.455584	0.439251	0.423043	0.406658	0.384433
other	1	0.836257	0.765789	0.685634	0.624447	0.536269	0.470657	0.442121	0.413037	0.399606	0.405129	0.411802	0.400645	0.402349	0.403287	0.41529	0.426348	0.443669	0.460769	0.472385	0.472214	0.463618	0.453342	0.449886	0.450488	0.444595	0.441508	0.435684	0.42859	0.414968
other	1	0.806659	0.679393	0.635608	0.556482	0.4659	0.394265	0.375726	0.381116	0.405072	0.427616	0.445554	0.461155	0.473332	0.48459	0.503032	0.512296	0.523646	0.522111	0.517374	0.50802	0.495424	0.489256	0.483307	0.477433	0.461192	0.454719	0.448214	0.432625	0.41551
other	1	0.8035	0.692266	0.632655	0.570604	0.495098	0.440341	0.431896	0.436179	0.441201	0.445062	0.457874	0.482097	0.504377	0.526761	0.55469	0.577652	0.581814	0.586879	0.588241	0.576678	0.563448	0.547311	0.536876	0.525104	0.511999	0.499898	0.483636	0.473116	0.455239
other	1	0.786067	0.681748	0.606183	0.52207	0.463973	0.420827	0.40703	0.414985	0.430755	0.451918	0.478698	0.490481	0.511308	0.518515	0.497043	0.491723	0.495128	0.49994	0.480573	0.483463	0.472547	0.462581	0.450209	0.450761	0.445734	0.435527	0.425366	0.41156	0.400744
other	1	0.841904	0.749152	0.675252	0.605322	0.532861	0.476951	0.448321	0.439392	0.454678	0.469998	0.477322	0.494726	0.511927	0.508168	0.498733	0.489084	0.479304	0.475006	0.461184	0.450903	0.437001	0.426324	0.428085	0.422155	0.418436	0.414024	0.411694	0.404141	0.392589
other	1	0.803382	0.687938	0.622157	0.535684	0.447387	0.379212	0.353427	0.333389	0.32213	0.326821	0.341	0.356728	0.378694	0.39283	0.411551	0.436585	0.439598	0.435954	0.432526	0.424708	0.414602	0.406523	0.392234	0.380886	0.371791	0.354315	0.344379	0.331642	0.316881
other	1	0.794094	0.689624	0.627455	0.551689	0.490014	0.437998	0.411743	0.401703	0.410181	0.421599	0.437983	0.465156	0.489204	0.505063	0.526069	0.529961	0.542552	0.54112	0.526003	0.505968	0.48605	0.470206	0.460392	0.446446	0.427289	0.407412	0.38793	0.363438	0.343281
other	1	0.780037	0.669278	0.597896	0.545017	0.471666	0.414219	0.381694	0.377663	0.382389	0.389874	0.397338	0.403405	0.416241	0.42534	0.434584	0.446639	0.448623	0.451133	0.441306	0.429204	0.407573	0.402243	0.401997	0.398998	0.398428	0.391889	0.383611	0.377084	0.360543
other	1	0.80096	0.706646	0.655832	0.580518	0.497617	0.437356	0.401933	0.387773	0.391681	0.399194	0.40567	0.4175	0.438736	0.455396	0.467073	0.481872	0.48987	0.488229	0.47729	0.464066	0.45308	0.436751	0.422045	0.416103	0.394103	0.378241	0.364905	0.348447	0.330352
other	1	0.791962	0.695301	0.626782	0.550151	0.460832	0.392423	0.368578	0.362026	0.369143	0.389844	0.406397	0.433781	0.454235	0.469435	0.495609	0.507406	0.511186	0.51242	0.511283	0.500476	0.493687	0.48019	0.464098	0.453453	0.435768	0.418374	0.396056	0.376594	0.359051
other	1	0.800758	0.709365	0.6468	0.570892	0.48412	0.43233	0.410054	0.402055	0.408924	0.426328	0.450066	0.483463	0.507227	0.534818	0.549224	0.554909	0.552517	0.546321	0.529065	0.508593	0.491529	0.473722	0.460952	0.457705	0.445492	0.438882	0.431104	0.421776	0.408914
other	1	0.824583	0.722708	0.675712	0.593187	0.531809	0.501784	0.489973	0.473087	0.474495	0.482694	0.504951	0.519112	0.521951	0.523706	0.520374	0.514154	0.500183	0.494558	0.489906	0.477806	0.470508	0.462177	0.457672	0.445372	0.431771	0.416	0.39838	0.382459	0.36387
other	1	0.797247	0.665298	0.611938	0.53374	0.47553	0.411411	0.381084	0.359306	0.361791	0.360885	0.363567	0.365685	0.371302	0.385747	0.392951	0.396247	0.403284	0.40378	0.396285	0.382608	0.364542	0.338098	0.32303	0.314865	0.302688	0.295853	0.286602	0.267744	0.255049
other	1	0.797447	0.674731	0.601299	0.519341	0.434821	0.369043	0.332336	0.299141	0.289535	0.287516	0.303552	0.312527	0.331654	0.35745	0.377694	0.406138	0.423565	0.435078	0.438798	0.439899	0.431615	0.427131	0.418972	0.414657	0.404111	0.397868	0.383641	0.370544	0.354864
other	1	0.803753	0.714759	0.622328	0.550019	0.466481	0.401537	0.364221	0.33906	0.33393	0.341068	0.352038	0.371134	0.385548	0.398681	0.410781	0.42819	0.444107	0.460977	0.464154	0.4597	0.454486	0.45149	0.44533	0.439257	0.434628	0.421792	0.40375	0.389342	0.368413
other	1	0.80976	0.697225	0.632985	0.580244	0.508227	0.44117	0.41141	0.409938	0.401425	0.402126	0.40757	0.411556	0.416558	0.421451	0.427877	0.430027	0.43819	0.439731	0.449031	0.459078	0.462022	0.455526	0.45113	0.441597	0.436768	0.430875	0.426475	0.421079	0.411086
other	1	0.860682	0.764059	0.704978	0.649486	0.555788	0.491443	0.455641	0.435282	0.434367	0.448062	0.45397	0.457146	0.474847	0.483797	0.493761	0.498764	0.52003	0.53141	0.545758	0.548015	0.543377	0.53085	0.527972	0.524298	0.51166	0.499421	0.495235	0.480921	0.468357
other	1	0.790802	0.68952	0.625154	0.552855	0.47388	0.41426	0.392403	0.375692	0.380258	0.390176	0.411398	0.422875	0.44491	0.466545	0.488194	0.499205	0.498478	0.493462	0.483582	0.474874	0.465484	0.445126	0.430897	0.416154	0.396195	0.37723	0.358588	0.33865	0.323106
other	1	0.815999	0.738569	0.653822	0.571281	0.493628	0.428223	0.400059	0.387534	0.384409	0.403633	0.409659	0.42338	0.449273	0.46784	0.497984	0.512488	0.509057	0.498239	0.480507	0.462777	0.443727	0.427992	0.417261	0.404166	0.384986	0.361426	0.350339	0.329143	0.307239
other	1	0.805037	0.695389	0.615984	0.542143	0.492994	0.463964	0.455898	0.454383	0.453447	0.473551	0.49272	0.50902	0.523935	0.524718	0.529139	0.52754	0.52	0.518864	0.5062	0.490871	0.467176	0.451408	0.428073	0.410309	0.395121	0.37717	0.360874	0.340034	0.320488
other	1	0.830893	0.71107	0.643307	0.584633	0.489516	0.429107	0.380856	0.361033	0.348003	0.333206	0.335739	0.341026	0.347678	0.34481	0.353305	0.369663	0.385486	0.392696	0.393191	0.393933	0.389656	0.372768	0.370592	0.365487	0.360062	0.345525	0.33224	0.306864	0.284757
other	1	0.783649	0.684419	0.613201	0.559389	0.504468	0.462656	0.445026	0.456477	0.478685	0.503218	0.51435	0.524571	0.539793	0.541653	0.549107	0.55289	0.564355	0.566163	0.57351	0.567613	0.559076	0.54876	0.545022	0.536851	0.526052	0.519515	0.50535	0.488871	0.475272
other	1	0.806575	0.692505	0.623819	0.549606	0.470135	0.406004	0.37893	0.359246	0.356403	0.371164	0.381056	0.39389	0.411321	0.426475	0.442467	0.454439	0.462917	0.456082	0.450096	0.439236	0.423999	0.408728	0.39967	0.384152	0.369457	0.350222	0.333295	0.317306	0.305781
other	1	0.820133	0.708057	0.642371	0.54844	0.458534	0.394869	0.363253	0.340828	0.332504	0.336157	0.346038	0.361165	0.383189	0.401672	0.416335	0.434092	0.44568	0.447356	0.444616	0.438699	0.430824	0.416673	0.400396	0.38335	0.368001	0.347656	0.326975	0.309427	0.286948
other	1	0.805949	0.71583	0.666859	0.651403	0.650584	0.642451	0.623571	0.596106	0.591052	0.579426	0.570825	0.576374	0.60336	0.629889	0.654605	0.680235	0.701336	0.720766	0.734876	0.745174	0.747908	0.743025	0.743753	0.748806	0.743132	0.743339	0.740722	0.739035	0.744323
other	1	0.788294	0.677702	0.61969	0.533294	0.453404	0.399542	0.368537	0.353578	0.359128	0.372168	0.392772	0.42017	0.437815	0.461659	0.483082	0.497131	0.492013	0.482105	0.47387	0.467653	0.457286	0.431302	0.419992	0.403108	0.387633	0.377891	0.36016	0.342899	0.322281
other	1	0.780309	0.685067	0.603758	0.539567	0.4673	0.405204	0.381797	0.365832	0.374209	0.394211	0.410556	0.431172	0.458914	0.477984	0.502249	0.518545	0.521327	0.518097	0.51062	0.49014	0.472014	0.456551	0.442738	0.430049	0.415148	0.391644	0.364946	0.343476	0.325485
other	1	0.807662	0.71581	0.65224	0.580254	0.500993	0.452179	0.444328	0.432419	0.425967	0.43885	0.456553	0.457552	0.460017	0.464432	0.458906	0.460656	0.464038	0.463749	0.455919	0.4457	0.433094	0.423132	0.412243	0.403653	0.384705	0.368759	0.349654	0.330724	0.312145
other	1	0.823185	0.702197	0.644855	0.550449	0.480915	0.432278	0.400082	0.380312	0.38751	0.407798	0.411397	0.436243	0.458847	0.478711	0.491841	0.499166	0.500508	0.487609	0.473846	0.456373	0.450497	0.431125	0.418134	0.408027	0.391479	0.375599	0.355839	0.332154	0.312615
other	1	0.814833	0.706871	0.624103	0.53852	0.468195	0.402252	0.35437	0.325607	0.313842	0.310309	0.314555	0.312726	0.318935	0.324421	0.337659	0.347289	0.358901	0.370845	0.369498	0.371144	0.354451	0.337018	0.326999	0.319047	0.317962	0.308298	0.301576	0.293818	0.281314
other	1	0.798381	0.675168	0.617484	0.539984	0.454785	0.398645	0.372179	0.363825	0.370125	0.382554	0.393567	0.417803	0.436525	0.455468	0.47325	0.488622	0.490232	0.490356	0.478374	0.466183	0.448359	0.428212	0.415877	0.404041	0.391215	0.376049	0.357686	0.34109	0.325845
other	1	0.783756	0.691009	0.62022	0.542791	0.456785	0.394662	0.361711	0.336754	0.336848	0.338332	0.350166	0.353752	0.364383	0.383458	0.404127	0.417132	0.42785	0.43172	0.437962	0.436275	0.438559	0.431682	0.42981	0.420956	0.410485	0.402745	0.392171	0.372697	0.354612
other	1	0.783168	0.700068	0.648953	0.567624	0.474443	0.408256	0.35923	0.330911	0.314704	0.312672	0.32246	0.342365	0.365009	0.393352	0.426752	0.451792	0.483707	0.496745	0.513968	0.515266	0.518151	0.50261	0.494939	0.489313	0.479608	0.455837	0.451082	0.434627	0.418427
other	1	0.772096	0.65755	0.590967	0.506017	0.421762	0.35682	0.324588	0.309165	0.313115	0.331883	0.35191	0.371299	0.394747	0.414817	0.425682	0.43168	0.427207	0.421515	0.411998	0.405986	0.39476	0.382975	0.36987	0.353817	0.337909	0.319996	0.305001	0.289537	0.271243
other	1	0.776881	0.664342	0.589908	0.501087	0.431206	0.375135	0.332445	0.31226	0.307785	0.327994	0.357612	0.391162	0.426122	0.455576	0.477798	0.49597	0.504801	0.503817	0.490449	0.474895	0.45432	0.434571	0.415531	0.402552	0.376854	0.355397	0.334706	0.310705	0.290167
other	1	0.804051	0.70137	0.631937	0.545729	0.468983	0.411666	0.383024	0.374665	0.378053	0.395082	0.420923	0.448726	0.478006	0.503794	0.527261	0.552511	0.557888	0.564226	0.559391	0.542662	0.534757	0.520196	0.509175	0.50266	0.493818	0.478654	0.459365	0.438838	0.413454
other	1	0.839337	0.749616	0.690551	0.612813	0.500656	0.422016	0.349337	0.315048	0.297838	0.290245	0.299273	0.294572	0.2959	0.299579	0.31331	0.33465	0.353422	0.366408	0.376037	0.37701	0.375513	0.357212	0.343924	0.34175	0.332457	0.325406	0.315949	0.30509	0.30518
other	1	0.844673	0.722209	0.661422	0.575789	0.495963	0.432182	0.404733	0.383235	0.384875	0.390523	0.397426	0.404555	0.428488	0.45102	0.471127	0.478074	0.47696	0.473843	0.464636	0.445121	0.42823	0.413212	0.386245	0.369032	0.354339	0.335907	0.308269	0.280544	0.255898
other	1	0.815499	0.711103	0.637186	0.563318	0.480587	0.419752	0.392087	0.370359	0.370019	0.370617	0.378268	0.387481	0.408104	0.422909	0.441354	0.445144	0.447603	0.441716	0.433231	0.421265	0.407821	0.393631	0.380811	0.371561	0.361057	0.343899	0.328639	0.309546	0.289587
other	1	0.786854	0.669137	0.601661	0.516981	0.435503	0.36954	0.33088	0.307776	0.306463	0.316251	0.33252	0.350689	0.372549	0.397901	0.416362	0.434761	0.442763	0.451701	0.454666	0.453613	0.451999	0.440578	0.433488	0.436501	0.427598	0.422899	0.412902	0.403135	0.387735
other	1	0.767692	0.704622	0.6386	0.556211	0.466279	0.404086	0.36554	0.337519	0.315797	0.315869	0.324195	0.329728	0.341257	0.360485	0.379798	0.393878	0.400614	0.401044	0.399644	0.385406	0.380861	0.370581	0.363183	0.365386	0.353234	0.342877	0.332126	0.314163	0.300033
other	1	0.771653	0.666815	0.595757	0.509551	0.429919	0.368966	0.336327	0.309598	0.304019	0.307843	0.326698	0.355205	0.386813	0.421721	0.458076	0.488675	0.510807	0.533247	0.54392	0.546384	0.53719	0.53573	0.521939	0.516336	0.508311	0.503964	0.490462	0.483815	0.469172
other	1	0.787483	0.682967	0.610287	0.548072	0.458371	0.39893	0.365487	0.357535	0.357823	0.37414	0.41253	0.447781	0.480222	0.514418	0.543751	0.550557	0.550755	0.527992	0.498636	0.478829	0.460622	0.449372	0.439766	0.434629	0.426236	0.416783	0.400613	0.385719	0.372778
other	1	0.763817	0.656664	0.609315	0.527001	0.440844	0.376594	0.346964	0.338328	0.34748	0.365894	0.386686	0.409107	0.437751	0.457849	0.480828	0.492219	0.489051	0.474079	0.461532	0.439321	0.420934	0.403764	0.396435	0.3937	0.378586	0.358056	0.341216	0.325224	0.30239
other	1	0.805956	0.704671	0.675203	0.619358	0.571274	0.527453	0.506342	0.491307	0.498002	0.50295	0.511769	0.520654	0.54107	0.557484	0.571269	0.580902	0.586042	0.587836	0.585296	0.581211	0.572942	0.566719	0.56467	0.565044	0.555574	0.553467	0.552116	0.537526	0.526859
other	1	0.792034	0.679469	0.609841	0.533997	0.466777	0.419946	0.388709	0.375343	0.377502	0.387415	0.395646	0.407977	0.416777	0.434632	0.448692	0.456995	0.467038	0.469725	0.462624	0.457329	0.455599	0.454398	0.459616	0.464434	0.463485	0.460133	0.453824	0.447691	0.434019
other	1	0.793153	0.698063	0.620995	0.552689	0.495161	0.437637	0.416734	0.405127	0.405146	0.426791	0.448736	0.474324	0.497562	0.514546	0.533939	0.545634	0.561098	0.580262	0.589674	0.582511	0.579468	0.580278	0.578128	0.582461	0.581943	0.576151	0.569677	0.559685	0.547673
other	1	0.789503	0.686624	0.621835	0.550738	0.471244	0.414889	0.391053	0.373771	0.382945	0.39981	0.421402	0.436341	0.451024	0.466097	0.476121	0.483196	0.488545	0.487753	0.481812	0.472093	0.457548	0.440248	0.432652	0.428363	0.412636	0.40054	0.386183	0.368427	0.354697
other	1	0.789029	0.701803	0.650953	0.567312	0.495399	0.43371	0.395932	0.386643	0.377204	0.378682	0.410207	0.418269	0.432644	0.451258	0.472496	0.492128	0.511441	0.522832	0.533473	0.539534	0.535707	0.52357	0.519337	0.510834	0.504537	0.492063	0.481718	0.463921	0.447303
other	1	0.784356	0.68337	0.621224	0.551033	0.479303	0.428491	0.395739	0.392311	0.408118	0.433838	0.459777	0.506874	0.546642	0.580802	0.608102	0.624729	0.631288	0.623047	0.607793	0.594057	0.581597	0.575417	0.574403	0.567096	0.559657	0.552085	0.544251	0.5259	0.507611
other	1	0.828725	0.711672	0.613503	0.546591	0.477496	0.435617	0.421495	0.415538	0.439261	0.46755	0.512363	0.537719	0.569873	0.605568	0.630239	0.634015	0.65083	0.651912	0.660356	0.66876	0.669798	0.676623	0.668726	0.666109	0.662148	0.659934	0.64588	0.630229	0.612949
other	1	0.840255	0.725135	0.66401	0.57393	0.489421	0.433098	0.393848	0.362744	0.357003	0.366059	0.385722	0.417732	0.444649	0.473981	0.509389	0.536513	0.55994	0.567042	0.566781	0.568595	0.562105	0.555468	0.534253	0.5267	0.52492	0.515594	0.51087	0.509181	0.499929
other	1	0.804329	0.698762	0.63436	0.546588	0.479203	0.416619	0.382902	0.348059	0.334036	0.334427	0.341405	0.357828	0.382721	0.401965	0.424567	0.440502	0.464869	0.476167	0.47776	0.480467	0.478383	0.468569	0.459962	0.453335	0.454452	0.449623	0.443921	0.432377	0.412483
other	1	0.787084	0.675876	0.595992	0.511871	0.439379	0.388929	0.380582	0.367757	0.377924	0.399356	0.430566	0.442918	0.449507	0.462294	0.478009	0.490129	0.495239	0.510046	0.516806	0.523617	0.520738	0.517233	0.509853	0.502111	0.495879	0.482814	0.466913	0.450626	0.434955
other	1	0.800325	0.692183	0.616978	0.525398	0.436192	0.37938	0.344121	0.317151	0.313342	0.328818	0.354429	0.381001	0.416796	0.449371	0.481611	0.492388	0.495708	0.491642	0.482755	0.470383	0.458047	0.45031	0.442119	0.42885	0.416798	0.409959	0.397462	0.386977	0.367849
other	1	0.78337	0.667587	0.591538	0.514745	0.436565	0.382335	0.352817	0.348647	0.352374	0.368864	0.392737	0.395517	0.408926	0.42451	0.441578	0.451529	0.456967	0.465435	0.470231	0.477417	0.475607	0.468748	0.466266	0.460207	0.455965	0.445363	0.434715	0.420594	0.406361
other	1	0.786555	0.667791	0.622862	0.536923	0.459764	0.406039	0.359741	0.335695	0.327354	0.335544	0.356506	0.376613	0.400892	0.434232	0.45196	0.470676	0.484387	0.48455	0.48845	0.487331	0.482703	0.468511	0.454002	0.444498	0.43626	0.423747	0.409024	0.395819	0.378159
other	1	0.793276	0.672635	0.589781	0.523583	0.442579	0.382469	0.356321	0.34833	0.365248	0.386299	0.404946	0.433837	0.451708	0.472715	0.486126	0.492	0.484007	0.476499	0.463976	0.463873	0.45667	0.451008	0.443505	0.4323	0.420461	0.406736	0.389877	0.375725	0.362848
other	1	0.790804	0.692487	0.615919	0.551307	0.475864	0.427995	0.397257	0.382112	0.389724	0.409593	0.431231	0.466405	0.505229	0.546136	0.571908	0.593476	0.601377	0.605925	0.59401	0.577422	0.566952	0.554152	0.550982	0.554092	0.545472	0.533978	0.525842	0.507356	0.489316
other	1	0.825134	0.727874	0.660682	0.591511	0.503832	0.436664	0.409505	0.388162	0.393958	0.412554	0.435713	0.456485	0.474371	0.491213	0.513048	0.521366	0.524789	0.528662	0.522053	0.507082	0.493258	0.482596	0.471625	0.458948	0.451575	0.438306	0.415218	0.40242	0.382413
other	1	0.786005	0.686259	0.637685	0.566874	0.506749	0.458589	0.451158	0.441565	0.451466	0.454051	0.458405	0.468923	0.476777	0.48182	0.489196	0.501195	0.503813	0.493636	0.485502	0.477582	0.466998	0.462461	0.45657	0.454664	0.444993	0.439407	0.427122	0.414402	0.404747

## Sheet: Fig 1E
Drug class
Anthracycline	2.29597	0.60674	0.635189	0.588858
Steroid	0.707525	0.472344	0.337609	0.308809	-0.190816	1.19699	0.835637	0.649712	-0.342558	0.636409	1.03803	0.741453	0.0663738	0.628109	0.762393	0.84515	0.828686	-0.0811353	0.832797	0.666792	0.0414939	0.58107	0.812149	0.815531	0.756614	0.703224	0.592246	0.649331
Retinoid	0.716842	-0.190113	0.191164	0.976276	0.260286	0.594923	0.684789
Targeted therapy	-0.813035	1.636	-0.0815423	0.617253	1.00928	0.254468	0.482854	-0.177891	0.932634
PPI	0.53916	0.239758	0.434038	-0.0417593	0.178331
Prostaglandin	0.663683	-0.177998	-0.172036	0.539559	0.602352	-0.353562
Chemotherapy	0.503521	0.431609	-0.454219	-0.132286	0.318148	-0.232051	0.174845	-0.355935	0.670152	-0.0576322	-0.167269	-0.365766	1.54054	-0.0906084	0.16364	1.00728	1.78846	0.301069	-0.0482665	0.129357	0.316304	-0.382588	-0.0952748	-0.162276	-0.0370673	0.527469	-0.24321	0.229858	0.575155	0.0224447	0.0306062	1.09876	0.416946	0.0708667	-0.101938	-0.129947	-0.0942737	-0.0417287	-0.125284	0.194563	-0.0735829	-0.106591	-0.0154666	0.584657	-0.0280218	0.238519	-0.309435	0.0373907	0.0703394
Bisphosphonate	0.991521	0.0460495	-0.203161	0.329979	-0.0228966	-0.0239053	-0.114059
Beta agonist	0.108724	-0.0263579	0.0884655	0.0778385	0.387521	0.12743	0.312973	0.0570658
Antiemetic	-0.0553638	-0.0203561	-0.103013	0.0383457	-0.0399149	0.830749	-0.0112294
Antifungal	0.556934	-0.39503	-0.0931555	0.142946	-0.13259	0.170719	0.02772	0.667517	0.0752245	-0.0961229	0.361271	-0.113377	-0.0179172	0.179764	0.191597	0.277352	-0.0383204	0.448588	0.0638066	-0.0121527	-0.407953	0.443311	-0.372798
Antipsychotic	0.0176068	-0.238591	0.223618	-0.0751476	0.27841	0.0476161	0.116693	0.225376	0.224436	0.177525	-0.0345957	0.100446	-0.309908	0.356774	0.115636	-0.117288	0.12785
Antiarrhythmic	0.121433	-0.0673495	-0.202656	0.00158035	0.033054	-0.156066	0.00734692	0.885649	-0.0944404	0.0660191
Antihypertensive	0.193987	0.0749293	0.198256	-0.185397	-0.146354	0.50813	-0.239712	0.152335	-0.132353	-0.0618291	-0.282362	0.643284	-0.217647	0.249082	0.271971	0.183717	-0.20648	-0.159295	0.125295
Anti-inflammatory	-0.838195	-0.26519	0.509355	0.78762	0.515668	-0.207976	-0.131195	-0.0692723	0.876109	0.174686	-0.180432	0.0802083	1.12184	0.317875	-0.292732	0.0882453	-0.144144	-0.113145	-0.485989	-0.0908644	-0.230222	-0.642693
Local anesthetic	-0.0760073	0.0738147	0.223296	-0.128277	-0.0177202	0.263906	-0.230494
Antiviral	0.122076	-0.204735	0.143306	1.04096	0.211594	-0.0920094	-0.076345	0.304845	-0.078416	0.0448922	-0.0302367	-0.0635266	0.0565083	-0.0833255	0.974229	-0.107209	-0.414095	-0.114755	0.0245223	-0.139512	0.129897	-0.0345605	0.0758224	0.0390561	-0.167416	-0.447901	-0.205937	0.0944924	-0.134188	0.0784717	-0.390151	-0.533101	0.112953	0.23633	-0.136719
Hormone modulator	0.463811	-0.175649	-0.0420454	-0.0193491	0.0506477	-0.0757076	0.12386	0.109784	-0.107297	0.732686	-0.0975891	-0.0278093	-0.294306	-0.0223653	0.0529246	-0.266541	-0.0370337	-0.234493	-0.193115	0.631409	0.340898	0.566507	-0.302583	-0.262055	0.215078	-0.0425492	-0.288815	0.024708	0.391172	-0.467814	0.148158	-0.0382841	-0.147216	-0.0451214	-0.0789528	0.0251318	-0.155903	-0.0856639	-0.362126	-0.136529	0.0658261
Beta blocker	0.061358	-0.153044	0.0433351	0.78732	-0.0797692	0.036272	-0.155204	-0.2103	0.142264	-0.0800591	-0.140268	-0.0908911	-0.115592	-0.0246078	-0.0629208
Other	-0.478699	1.19787	0.188312	-0.151493	-0.184509	-0.0930843	-0.131977	0.244474	0.028452	0.0181862	-0.0766081	0.00228311	-0.0927655	-0.126358	-0.310006	0.333948	0.0250895	-0.295542	0.672306	-0.0806528	-0.0395582	-0.0525726	0.0546859	-0.417811	-0.125498	-0.167971	-0.156603	-0.0613861	-0.15765	-0.0618177	-0.19609	-0.167809	0.00790386	-0.0825763	-0.166938	-0.263082	0.0801561	-0.0514401	0.0231271	-0.383178	-0.0641436	0.0716399	0.173856	-0.118937	-0.0346811	-0.0189443	0.0480771	0.43373	-0.0639911
Antimigraine	0.123121	0.00428523	-0.138294	-0.0171873	-0.1373	-0.107002	0.105382
Neurologic	-0.0618462	-0.440933	-0.394582	0.358764	-0.144212	-0.142648	-0.140979	-0.420665	0.561452	0.102279	0.207649	-0.0854758	-0.0111653	0.0444425	-0.0305606	-0.183642	-0.246254	-0.0740528	-0.0233581	0.0910421	0.0197857	0.10368	-0.062505	-0.286506	-0.136589	-0.101455	-0.0195852	0.12705	-0.0160632	0.132667	0.0379495	-0.0193174	-0.0473308	0.0878425	-0.0988335	0.206307	0.104231	-0.00975946	-0.104908	-0.0503314	0.00959014	-0.114515	-0.0210776	0.13778	-0.109285	0.0604226	0.010439	0.102012	0.0685301
Anti-parasitic	0.218266	-0.204248	-0.0704121	-0.0728048	-0.188982	-0.0195248	-0.0667374	0.354768	-0.187999	-0.0429286	0.257309	-0.125552	-0.0870824	-0.0824148	-0.436566	0.055114	0.141052
Antidepressant	-0.0879703	-0.241917	0.097666	-0.672184	0.202044	-0.090396	-0.0199813	0.00887811	-0.0902673	0.0875708	-0.193414	-0.0292349	-0.110709	0.124247	0.270284	0.000737245	-0.0853708	-0.28289	-0.25501	-0.0328351	-0.0250935	0.0282493	0.0510602	0.12695	-0.144319	-0.140474	-0.0972747	0.594141
Anti-histamine	0.842511	0.184528	-0.24525	0.0445077	-1.06039	-0.289117	-0.137595	0.269977	-0.089071	0.0259909	-0.0960971	-0.0893362	-0.083835	-0.0168107	-0.04151	-0.0319094	-0.0688384	-0.0815033	0.154095	-0.0589386	0.139593	0.314186	-0.0212373	-0.447915	0.0236596	-0.064954	-0.109451
ACE inhibitor/ARB	0.0892151	-0.122068	-0.190595	-0.131936	-0.0964284	-0.101782	-0.164979	-0.00788318	0.0721929	0.0967929	-0.204425	0.0743178	-0.13499	0.125092	0.0763555	0.0640649	-0.0111739	-0.25709
Control	0.134258	-0.00512471	-0.136419	0.0816563	-0.169075	-0.239578	-0.0077892	-0.0629638	0.164818	0.0571979	-0.0815065	0.0289035	0.0461246	-0.232982	0.099652	0.218274	-0.120224	-0.25322	-0.0982985	-0.00577032	-0.193096	-0.0120457	0.00584535	0.0114087	-0.0381534	0.142854	-0.130474	-0.208615	-0.30541	-0.286793	-0.324491	-0.273653	-0.120362	0.124311	-0.165562	-0.14392	-0.18311	-0.314109	0.047577	0.0270943	-0.128566	-0.0212197	-0.14897	-0.00215754	-0.0618375	0.135905	0.151616	-0.147012	0.00825746
Benzodiazepine	-0.280414	-0.176365	-0.0406369	0.0289668	0.0583198	0.075094	-0.0585262
Blood clotting	0.0582385	-0.131379	0.225044	-0.282626	-0.181384	-0.0940259	-0.0963351	-0.152276	0.0321905	-0.0298707	-0.0716604
Vitamin	-0.21529	-0.188828	-0.0950231	-0.0898016	0.244487
Autonomic nervous system	-0.266242	-0.0712676	-0.152445	-0.239923	-0.202382	0.351605	0.0138574	-0.117494	-0.635164	0.0202295	-0.167994	-0.085095	-0.127166	-0.280126	-0.00848847	-0.315149	-0.290553	0.015097	-0.154581	-0.091948	-0.11346	-0.191215	0.423066	0.0548011	0.0416505	-0.0166938	-0.200368	0.0339521	-0.0716911	-0.120959	0.0246906	0.164482	-0.0357961	0.0838574	-0.0670293	-0.0158969	0.233559
Opioid	0.155254	-0.27661	-0.0861207	-0.166571	-0.0705129	-0.0636294	-0.0163368
Diuretic	-0.0533721	-0.175279	-0.0568158	-0.0663983	-0.120959	-0.0988469	-0.133814	-0.0235254	-0.318702	0.0187548	-0.125548	-0.337203	0.0891883	-0.197012	-0.0485554	-0.375873	-0.140214	0.689661
Metabolic	-0.220123	-0.211188	0.0263133	-0.166898	-0.1742	-0.194496	-0.196502	0.0734947	-0.141565	-0.257979	-0.248507	-0.109551	-0.0601991	-0.4194	0.0684357	0.142953	0.095884	0.10404	-0.127018	-0.0727476	0.321954
Antibiotic	-0.0846069	-0.298845	0.152573	-0.12562	-0.391505	0.164175	0.0243417	-0.0993986	-0.125197	-0.215781	-0.224369	0.123743	-0.245854	0.159223	0.184661	-0.0893036	-0.382091	-0.221515	0.0446864	-0.0600173	0.226687	-0.349292	-0.110492	-0.0692652	-0.480061	-0.100941	-0.474759	-0.759134	-0.00536902	-0.152808	-0.035409	0.0615973	-0.182709	-0.130957	-0.166641	0.187772	-0.269813	-0.20145	-0.191082	-0.0947935	-0.0716017	-0.224839	-0.0223869	-0.211005	0.235556	-0.0217425	0.0479987	-0.222427	-0.0369182
Antiepileptic	-0.179829	-0.22845	-0.315171	-0.10537	-0.0727996	0.00157151	-0.471102	0.0212557	-0.230611	-0.219211	-0.204746	0.0246853	0.101559	0.00661989	0.122453	-0.0394398	-0.0632066	0.077757	-0.336579
PDE inhibitor	-0.176157	-0.0660155	0.0375925	-0.323116	-0.380445	-0.10827	-0.111484	-0.0507688	-0.0487648	-0.0414473	-0.157652
NSAID	0.423609	-0.488198	-0.0901431	-0.222499	-0.0944983	-0.1835	0.040124	-0.0303737	-0.251686	-0.250528	-0.216835	-0.301375	-0.519002	-0.349725	0.242572	-0.0653283	-0.0568043	-0.295984	-0.0979513	-0.149865	-0.0968876	-0.0268511
Statin	-0.356389	-0.171687	-0.379252	0.0396373	-0.765802	-0.0771111	0.138069
EGFR TKI	-2.39868	-2.21286
[truncated: 158 more columns]

## Sheet: Fig 2B
Geo. MFI
	PC9	MGH119-1	MGH134-1	MGH792-1	MGH1109-1	NCI-H3122	MGH006-1	MGH1112-1	MGH1114-1	MGH1138-1
CD47	28588	82027	30471	151433	63943	31880	8738	35411	74139	32326
MHC I	4404	154768	47512	171455	144970	22176	5888	102901	45633	34819
PD-L1	3909	19454	5215	2547	10775	788	173	1670	4525	759
CD24	164	191	4301	1021	4824	2868	107	176	2260	169
CALR	1290	776	895	850	1231	702	517	601	1024	1923

## Sheet: Fig 2C
CD47+ (% cells)				CD47 Geo. MFI
Patient	Replicate 1	Replicate 2		Patient	Replicate 1	Replicate 2
1	81.6	78.8		1	1957	1564
2	49.2	37.2		2	680	586
3	20.8	19.1		3	422	509
4	91.8	84.7		4	1404	1242
5	69.7	94.7		5	1410	1412
6	91.7	90.2		6	1328	1243
7	88.3	85.9		7	934	934
8	18.1	21.1		8	470	444
9	88	82.9		9	1654	1341
10	86.7	75.6		10	1779	1201

## Sheet: Fig 2E
Phagocytosis (% Max)
	PBS									Erlotinib									Gefitinib									Osimetinib
Control	33.61	25.78	37.59	35.34	9.83083	9.04523	11.1311	5.64444	10.5251	49.84	31.5	41.41	46.94	73.8722	43.2161	61.1825	40.9333	50.2283	57.17	42.59	64.08	63.61	35.7143	59.5477	62.4679	52.8889	60.9589	44.4	47.07	57.88	55.7	55.9524	35.1759	37.2751	30.9778	33.3333
Anti-CD47	57.17	77.55	61.69	51.16	18.1391	10.4271	15.347	19.9556	18.516	68.48	76.87	64.68	74.16	100	69.8492	72.7506	83.5556	77.3973	97.49	97.28	94.87	100	56.7669	100	100	100	100	100	100	100	99.89	73.8722	54.5226	55.527	58.6667	54.1096

## Sheet: Fig 2F
Phagocytosis (% Max)
	PBS				Osimertinib x24h				Osimertinib x48h				Osimertinib x72h
Control	24.11	27.47	36.09	31.04	41.49	44.44	54.43	51.49	43.26	42.36	59.2	42.82	56.74	61.81	75.86	58.91
Anti-CD47	50.35	45.83	58.62	63.37	99.29	100	78.16	99.01	78.72	77.78	72.99	78.22	100	99.31	100	100

## Sheet: Fig 2G
Phagocytosis (% Max)
Log[Osimertinib (nM)]	Control								Anti-CD47
4	24.13	33.53	46.33	33.96	38.34	42.03	28.57	59.43	100	100	100	100	100	100	100	100
3.5	19.66	23.08	34.75	33.65	26.17	26.09	20.96	43.03	52.34	58.37	48.63	58.33	47.41	49.76	47.8	68.44
3	17.79	23.17	32.45	26.56	15.21	16.01	16.68	20.74	46.38	44.25	48.27	47.34	33.42	32.85	43.41	46.31
2.5	12.72	15.29	25.18	16.67	16.01	18.19	15.55	23.11	35.36	34.75	36.55	45.73	33.94	37.44	35.44	50.41
2	15.23	16.61	27.77	18.02	20.03	18.67	18.41	23.93	39.02	39	44.1	46.46	41.97	38.41	42.31	49.18
1.5	21.28	20.9	32.3	22.08	13.19	14.08	12.86	19.63	42.34	42.58	48.35	42.08	32.9	29.71	31.04	37.83
1	14.55	18.42	26.76	18.33	11.97	13.55	13.16	17.91	35.36	32.08	40	37.92	29.02	28.99	29.95	42.21
0.5	15.7	15.66	27.77	19.58	8.99	10.53	13.6	17.09	30.43	28.96	39.57	40	18.52	19.57	17.8	27.13
0	13.66	11.31	20.58	9.84	10.67	13.21	15.19	17.58	22.94	21.13	32.73	30.68	15.57	13.74	12.55	27.58
-infinity	17.06	13.71	24.1	15.05	9.72	11.21	9.62	12.13	24.72	19.28	32.01	30.31	14.07	13.72	13.68	18.61

## Sheet: Fig 3B
PC9 (GFP+ area, um2/well)
Time (days)	PBS																											Anti-CD47
0	1046825	930546	978222	1145942	970071	972671	1085641	927922	990265	1047894	944558	830169	913798	857612	828550	482089	478117	977305	4428600	4721388	1180690	1119831	803667	962016	1394842	937620	983310	970550	962399	942868	954647	872574	928161	1034727	931272	938689	906173	884337	891076	845553	824084	832578	368704	571348	979530	4909269	4859743	1192182	1312074
0.166667	901396	811180	858386	915560	812743	793754	825886	738023	751493	852468	792119	718420	782230	736882	730104	894888	856551	853321	871433	874137	867015	914181	788602	853529	931016	874751	898908	865380	879424	859510	858330	763655	796609	939366	840888	874121	784638	736962	778282	779064	784614	782732	936120	962088	953467	924373	913726	900710	984929
0.333333	925601	855180	895096	925394	801594	811060	806203	711162	730343	849764	807535	725334	811746	774278	748383	1082602	1036059	1027214	1050709	1059195	1046729	1118491	970358	1028713	1132679	1052966	1075066	931080	923854	909810	883675	778346	800892	971379	867398	880876	837482	783801	813844	789336	791952	803851	944846	990823	949463	988630	966578	955907	1034934
0.5	1120501	1027302	1058605	1026424	920776	920090	922698	809258	803819	971204	897440	834428	967854	906604	877143	1276728	1216347	1219043	1232888	1258066	1239236	1355787	1161135	1242211	1356911	1235703	1269223	1012364	998216	1009788	902138	794990	832051	1026911	934302	929015	975933	908255	942947	830903	853991	859016	975016	1009971	990990	1035125	1005816	994204	1097907
0.666667	1314611	1230703	1257013	1237466	1089469	1111305	1121769	978350	976563	1146069	1047686	970255	1135351	1065655	1030986	1496192	1421256	1428649	1424239	1447391	1420083	1610062	1357717	1448850	1598251	1437836	1504717	1111106	1093959	1096447	944064	804250	874703	1077905	965525	966530	1136890	1056459	1095977	892871	892416	899642	983382	1039368	1017811	1077323	1042782	1035038	1164045
0.833333	1568049	1469091	1493336	1539681	1339860	1352246	1395256	1208675	1209529	1359400	1210422	1148023	1328479	1239938	1200772	1722282	1656462	1665961	1602709	1618325	1616690	1865366	1562777	1665052	1851585	1686058	1744071	1201131	1207136	1208221	962965	826580	906197	1140782	1007722	1025826	1309682	1223788	1258146	934366	930546	941201	1022038	1086119	1045206	1099310	1076549	1074930	1234507
1	1845907	1714785	1751161	1836847	1631771	1633031	1701770	1481613	1497452	1610995	1475567	1371658	1518123	1425355	1373955	1963071	1887354	1917804	1833378	1832381	1830538	2165428	1793111	1919072	2172605	1938930	2052083	1312401	1302767	1317562	994380	860028	956091	1212128	1073837	1078080	1477888	1398327	1452479	974019	980391	994348	1070233	1138038	1106703	1162546	1123420	1109806	1295901
1.16667	2241145	2032743	2084359	2231439	1978687	2001225	2114984	1819054	1805711	1988568	1815976	1675930	1777902	1680013	1622416	2264816	2130616	2196156	2105542	2080563	2070753	2472524	2042625	2181865	2490970	2245276	2366580	1465224	1419158	1438666	1015068	877654	986692	1271353	1132751	1128029	1634171	1560424	1623325	1030388	1007276	1030699	1129616	1195237	1170681	1174158	1147457	1137560	1395751
1.33333	2690224	2429274	2511387	2697099	2398927	2438317	2600710	2268101	2222156	2462881	2228775	2081065	2105829	2002900	1947679	2566145	2431762	2511722	2394669	2355925	2388855	2827111	2323729	2496992	2879653	2565068	2693932	1638438	1551659	1614385	1041346	907394	1039775	1330226	1166135	1188418	1816917	1763754	1836687	1055534	1075783	1099318	1189471	1260626	1230774	1174238	1193514	1172436	1494150
1.5	3166116	2816249	2941692	3154017	2860911	2874014	3134335	2732716	2659886	2971025	2701796	2513069	2451468	2337853	2276491	2922998	2776484	2858095	2708639	2692816	2728537	3195186	2652764	2854068	3262832	2929219	3069655	1832780	1710662	1826559	1083041	930785	1111848	1358371	1226915	1232553	2028389	1979405	2077987	1153263	1154116	1154132	1224729	1331391	1302424	1180243	1202558	1172858	1582117
1.66667	3597841	3192107	3329306	3557143	3259498	3323301	3648580	3187825	3084473	3449461	3146760	2931779	2813330	2702179	2646065	3276940	3112434	3233586	3081985	3049821	3081219	3559073	3003397	3211136	3677259	3325278	3437913	2052115	1889053	2026443	1119472	950636	1173919	1397330	1258672	1267142	2272791	2256298	2370065	1242594	1226245	1239428	1288771	1373229	1396381	1191401	1208635	1168799	1712744
1.83333	4158262	3762402	3927977	4152848	3835201	3941344	4315144	3822034	3738604	4113984	3779972	3584060	3357323	3239472	3197714	3665312	3489808	3585854	3462453	3423454	3466249	3918088	3356557	3590073	4057359	3708370	3838359	2370576	2155746	2405539	1205126	1030516	1293747	1497930	1343489	1356895	2739926	2683612	2839082	1362749	1315480	1378803	1367080	1435045	1461108	1159173	1182764	1168942	1828513
2	4498041	4046186	4252283	4458164	4211650	4334325	4627073	4140533	4077234	4545007	4201481	3982887	3647989	3526127	3492296	4071085	3870507	3971506	3858528	3833239	3870005	4250178	3753893	4001964	4488606	4128300	4242521	2572876	2316910	2624460	1225878	1016559	1342851	1460287	1312992	1323320	3017226	2930949	3111709	1417763	1318128	1384833	1455932	1479906	1531833	1117542	1160481	1130916	1943907
2.16667	4874609	4441568	4645017	4908344	4649962	4825976	5019104	4611776	4540645	5034489	4693587	4490959	4018592	3947652	3906452	4387719	4233509	4332961	4238701	4216107	4239044	4470231	4087378	4361425	4796396	4450987	4566397	2880937	2571201	2964724	1284025	1064235	1443650	1463884	1325760	1357135	3451950	3288640	3544518	1435962	1332268	1448404	1493416	1519710	1568104	1040732	1108689	1088185	2049404
2.33333	5199178	4793883	4943380	5276738	5062187	5207783	5369179	4965495	4915841	5429265	5096967	4908975	4377854	4328487	4289161	4700302	4590012	4656485	4541394	4517397	4549633	4673186	4376171	4592181	5045407	4742020	4846169	3213649	2816162	3334266	1353841	1093967	1553621	1470631	1297815	1359464	3825598	3573500	3923335	1462799	1395137	1523220	1473254	1548772	1646709	963508	1025037	1021408	2126237
2.5	5508411	5085012	5277519	5635720	5434600	5569366	5703693	5342701	5270134	5776101	5531141	5323544	4720208	4686209	4660496	4994541	4870103	4948420	4802959	4744221	4834988	4804052	4559857	4794785	5250595	4993289	5059364	3558499	3068339	3715922	1421838	1124863	1643734	1493767	1312848	1349933	4179190	3807487	4215860	1468701	1389650	1584517	1488424	1541403	1667117	839373	930594	922882	2221789
2.66667	5777169	5367879	5507590	5925151	5729318	5851411	5928875	5615336	5593403	6056081	5857225	5652635	5042161	5011743	4975201	5215056	5100301	5120000	4995562	4933434	5015812	4885360	4742299	4930372	5389404	5188987	5211253	3904610	3324409	4064992	1503840	1128069	1723494	1473574	1316652	1327267	4347221	3961696	4447941	1491406	1375031	1594231	1484747	1541236	1692431	674484	779638	789758	2317205
2.83333	5915819	5581568	5666976	6081721	5874037	5967411	6082327	5821265	5837096	6198176	6042746	5905180	5272535	5271617	5204043	5349744	5255228	5306390	5151766	5039186	5137067	4982817	4858635	5016569	5453717	5296540	5284641	4285731	3525330	4420737	1547265	1132591	1774137	1448866	1268649	1275747	4487753	4069099	4594941	1496215	1370980	1605636	1440548	1525620	1692774	519588	614047	631146	2367210
3	6023812	5715042	5780535	6188406	5936029	6032872	6162893	5969190	5996776	6282897	6192856	6043918	5408098	5440135	5358340	5435900	5385377	5493944	5340963	5248538	5311565	5163147	5040144	5177964	5607903	5465616	5382888	4557313	3631289	4681329	1598961	1119352	1824804	1427054	1251359	1266041	4593106	4184725	4669820	1502859	1334804	1579365	1351576	1527566	1717409	396187	481259	492664	2417909
3.16667	6098852	5817756	5884198	6237359	5983633	6062548	6240708	6059478	6130896	6312134	6280983	6126087	5509902	5569302	5479844	5394907	5404764	5438181	5296604	5218239	5336624	5150673	5009933	5144747	5542809	5408744	5365590	4753919	3712732	4869465	1625080	1108346	1853021	1405600	1227529	1205142	4604989	4242833	4745681	1452798	1263712	1542456	1189933	1436098	1620621	270369	328764	328158	2405348
3.33333	6139701	5921497	5950783	6270385	5992342	6119628	6287244	6096635	6215370	6313107	6330198	6231672	5590445	5677798	5572126	5422334	5393161	5475848	5369602	5257494	5353323	5216572	5067100	5174957	5593595	5425404	5353308	4943795	3817280	5020883	1623094	1059354	1870471	1362231	1169182	1175051	4605125	4322155	4769998	1385981	1179908	1473893	1044752	1327714	1506583	183399	226920	216417	2436156
3.5	6160596	5954459	6017983	6249617	6004840	6107552	6321904	6142771	6245094	6355448	6362937	6257934	5667964	5722156	5641263	5421321	5417852	5471031	5399007	5244454	5447895	5250308	5117615	5233751	5618198	5423235	5375862	5041970	3840871	5159908	1646669	1016328	1836791	1283930	1123874	1137927	4621992	4379951	4798278	1276082	1108019	1389259	893054	1249812	1427660	123322	150956	146202	2449786
3.66667	6171714	5981057	6025878	6269403	6005071	6110887	6354076	6186053	6277833	6379422	6400827	6287826	5671737	5752255	5657054	5438460	5408154	5518580	5410467	5272367	5460990	5241128	5131420	5273013	5617441	5455671	5355430	5121763	3849341	5220704	1646302	990416	1795017	1229961	1061516	1078846	4620262	4477457	4848203	1211371	1033164	1295590	736428	1139338	1305144	85582.6	92552.9	105242	2438477
3.83333	6193415	6006148	6061870	6249297	6042562	6125162	6373201	6209588	6315237	6391042	6403594	6324599	5684553	5772703	5707633	5410866	5397930	5524824	5420962	5275462	5494303	5256752	5159605	5270900	5634612	5478122	5324135	5184903	3858911	5324079	1623532	945882	1749302	1175395	1005465	982856	4633843	4536841	4879785	1106129	930115	1203292	579881	1016447	1154707	62948.8	64145	77838.6	2450336
4	6183860	5995859	6051677	6253166	6037690	6135825	6362657	6234909	6316441	6397502	6427600	6331618	5727643	5784315	5697887	5424751	5405283	5507781	5407612	5287855	5447775	5284769	5186625	5304165	5646750	5500388	5332716	5256226	3826699	5336297	1571924	900559	1723478	1088727	923280	907768	4630582	4622176	4940548	1028402	831086	1094446	476992	892073	1025212	44270.7	43058.4	56504.7	2416840
4.16667	6212204	6032449	6091922	6256714	6054621	6142461	6392756	6246115	6354339	6419433	6441430	6341156	5734757	5799532	5710049	5392275	5404413	5500141	5427446	5287648	5448094	5286244	5193587	5302306	5623167	5472219	5322883	5313249	3822010	5345173	1530046	839548	1646015	1052097	863083	839109	4632369	4655592	4923027	965693	733182	982305	369414	774470	876920	32953.8	29676	44230.8	2442576
4.33333	6237964	6054055	6088866	6274124	6053568	6168316	6406107	6246721	6364499	6449803	6452331	6380076	5737556	5820802	5713144	5418976	5406567	5505676	5420197	5319829	5471670	5301549	5196156	5279019	5639532	5512702	5346521	5371978	3771806	5347917	1474379	786050	1592365	994452	822736	782676	4622695	4696649	4961324	889122	645885	855953	294901	668710	728006	27514.7	21924	35832.9	2430071
4.5	6265001	6055466	6083691	6294063	6071529	6144103	6392820	6246290	6364372	6451502	6462037	6396513	5740021	5827167	5699172	5431808	5442504	5480187	5433380	5332692	5482372	5323034	5193428	5338865	5628734	5523317	5348188	5447304	3659147	5322436	1426352	738430	1514208	939295	772667	734944	4605755	4693060	4946546	783211	559481	731196	233906	581373	616719	21852.2	19834.5	27817.7	2425900
4.66667	6242231	6088883	6128767	6281661	6094322	6156537	6389559	6259880	6364484	6454843	6487319	6395946	5748531	5849497	5720824	5426633	5438436	5513986	5452161	5321742	5490124	5311693	5217210	5350629	5659990	5528046	5355900	5477571	3597817	5297122	1348553	679086	1420586	883396	714919	665065	4572546	4648422	4924104	685889	473468	647894	214351	502218	509308	18622.2	18502.6	26533.7	2419408
4.83333	6279762	6081450	6147605	6297436	6075835	6180064	6403714	6265239	6401242	6471241	6490700	6404544	5788558	5861317	5727930	5448429	5426729	5548152	5450000	5375368	5490841	5330906	5210176	5398066	5639158	5539897	5373829	5495722	3509842	5217258	1256782	617134	1316844	811986	651842	615850	4517389	4602988	4864616	596007	404426	557599	194421	426637	424978	19244.3	14156.1	22825.2	2424871
5	6276070	6106660	6132627	6326705	6098150	6185328	6414640	6262425	6385467	6483849	6493364	6441078	5812317	5860256	5743706	5474691	5450822	5523062	5504782	5372321	5521929	5375455	5243688	5417143	5686754	5562994	5380607	5497150	3393331	5151071	1187860	565988	1237394	753798	591541	557431	4409420	4519128	4759933	506485	344492	474369	186709	380659	368417	13948.7	11939	21804.4	2435095
5.16667	6309040	6123719	6171243	6326035	6104362	6192649	6402845	6272752	6414816	6483834	6503860	6450114	5829001	5858246	5731831	5484692	5485514	5540982	5541022	5391949	5545249	5381014	5249382	5443460	5729502	5549978	5411153	5477866	3321666	5066909	1098194	511254	1137249	680984	538570	501397	4310718	4414349	4694416	420480	299032	395884	182035	336213	321810	15480	12242	17768.9	2423659
5.33333	6312166	6154320	6173564	6362761	6134214	6215442	6422607	6307173	6409369	6479040	6503820	6443702	5867354	5878599	5802363	5545815	5520542	5580954	5570578	5447671	5556694	5372106	5284625	5490881	5723249	5619961	5429273	5444442	3231473	4995554	999532	477718	1053891	625189	473164	430856	4173942	4322011	4615516	367899	242887	325726	188663	299718	278321	12752.5	13119.3	14546.9	2421011
5.5	6352402	6181786	6184714	6375506	6164648	6223585	6430136	6331498	6398107	6497950	6520879	6445353	5906441	5920366	5823314	5586624	5511386	5617002	5585149	5445781	5607767	5437495	5279290	5544539	5742589	5628255	5489239	5359098	3155278	4892402	900040	434269	954400	574578	405072	367133	4058508	4192508	4494117	312981	199964	266804	191382	281256	244793	10758.6	11596	12632.8	2438764
5.66667	6352210	6207252	6204907	6389407	6175837	6251554	6436174	6330390	6391855	6498285	6512338	6463967	5924385	5943757	5859841	5653242	5563057	5651009	5603166	5483090	5651415	5448302	5314907	5563544	5776332	5640450	5507901	5286284	3050905	4752795	795987	381010	885597	521231	343423	312136	3923798	4094325	4402705	263806	172609	224679	206304	284135	212565	11635.9	9729.82	10383.8	2434712
5.83333	6386121	6231456	6205186	6398012	6198375	6251171	6447777	6331562	6418540	6523758	6522673	6482662	5965346	5988410	5884979	5673714	5577126	5646391	5647643	5522137	5700152	5520119	5378901	5600598	5775479	5673826	5541939	5234725	2955274	4604192	716673	344284	800086	466792	282157	255081	3783138	3979513	4292327	230980	149313	194078	205690	280307	167457	12281.9	10439.6	11827.3	2432527
6	6411290	6239559	6230188	6445058	6222166	6278623	6443551	6335940	6413651	6522275	6519874	6480022	6002606	6033343	5928795	5719141	5581202	5697369	5709611	5543709	5719420	5537625	5377330	5666687	5778039	5680031	5572668	5165858	2856460	4469075	651180	311506	727456	408892	228858	206671	3674244	3850649	4172124	197779	143970	168645	210475	285379	162049	10040.9	13310.7	10144.5	2433101
6.16667	6418692	6253109	6259051	6462412	6245908	6300985	6446620	6343964	6429721	6515408	6521956	6484687	6042969	6029747	5930215	5754313	5629149	5719652	5742070	5588108	5767448	5579224	5423539	5710935	5805848	5741361	5584790	5104616	2781294	4321381	578661	281981	654354	350266	192180	175520	3533552	3740183	4077545	174419	139766	150294	213793	274190	146123	8086.92	14443.2	10583.2	2436116
6.33333	6421706	6277625	6272186	6439563	6267027	6313602	6471959	6366462	6437513	6528823	6503014	6498628	6085070	6041207	5970267	5780089	5631876	5728002	5756346	5583634	5771698	5613445	5478998	5750971	5823586	5739885	5624627	5040885	2693063	4194526	523432	249729	591015	304017	169618	152072	3437434	3624295	3999523	166013	139479	135619	231793	274692	146386	7488.77	13310.7	7855.63	2420413
6.5	6419051	6278957	6317214	6470826	6267425	6324145	6469661	6352713	6427178	6543568	6515814	6499904	6112051	6059413	5982246	5822087	5632410	5742405	5796087	5609195	5794037	5608533	5514464	5830357	5824782	5737708	5643464	4974730	2585293	4078885	470437	224528	546712	260759	146976	134894	3331786	3523711	3907297	162990	131624	129638	247313	261501	134870	6906.58	12449.4	7409.02	2427001
6.66667	6434299	6314256	6326043	6468067	6271453	6327862	6472246	6370146	6436461	6529014	6503740	6499426	6122746	6077845	6008923	5828554	5644580	5765765	5812341	5646734	5797347	5653776	5524880	5870791	5809469	5739040	5685877	4904876	2494136	3974752	402751	195530	482160	228555	129837	128059	3244401	3450705	3847291	150557	147869	121041	247792	250974	143587	6372.23	12018.7	7728.03	2435135
6.83333	6454142	6345000	6336379	6471368	6289070	6323220	6472509	6362626	6440336	6530123	6512170	6506556	6095965	6080947	6004887	5834376	5645035	5767631	5821193	5666329	5831075	5677240	5575363	5894494	5802100	5760549	5702234	4862893	2415508	3880420	374590	173175	439134	202978	117133	121025	3162073	3341580	3762139	150150	151402	116558	238062	247632	150956	7855.64	12002.8	6324.38	2441388
7	6479702	6348342	6343389	6499569	6279292	6330972	6474965	6382380	6444699	6533679	6508062	6512521	6113838	6126965	6012200	5835014	5639915	5777791	5852296	5658657	5861141	5718400	5618135	5935806	5824735	5748012	5714325	4831670	2324486	3760736	327074	157878	388579	193129	113839	117508	3102362	3269324	3686925	153667	157759	113081	230908	217828	135882	8230.47	13454.3	6132.98	2451644
7.16667	6492885	6346794	6354659	6497440	6286542	6323738	6477764	6371550	6449492	6516525	6508557	6497606	6103629	6108231	6020535	5840310	5619778	5744558	5855208	5695495	5870663	5719923	5625767	5919616	5823426	5746241	5728257	4796037	2241129	3646993	286344	143834	351310	182825	107395	113193	3054023	3199293	3638268	155047	163820	106390	236243	210475	131544	7656.25	17800.8	5941.57	2463567
7.33333	6497710	6346404	6357809	6496004	6284524	6320891	6478044	6368862	6454461	6508892	6492759	6500964	6110129	6111022	6011092	5835636	5607751	5729390	5887380	5704156	5882108	5764888	5653410	5943590	5806375	5753921	5729453	4722871	2152715	3549184	247831	129662	320007	171955	103926	111087	2993723	3148395	3580256	153085	161714	108735	239402	192419	128482	7560.55	15830.9	5431.15	2466685
7.5	6501842	6353239	6354778	6490550	6260901	6316138	6478777	6378990	6455872	6515551	6480516	6498301	6121270	6115839	6003651	5842694	5588483	5751090	5892284	5697425	5890753	5773390	5641039	5982078	5801271	5738043	5770741	4677708	2071224	3463697	227861	115546	297198	166834	102331	108806	2909887	3098725	3534525	162193	158756	107499	236578	197962	131408	6595.54	15631.5	6117.03	2452505
7.66667	6506954	6335558	6353350	6493492	6263565	6336203	6485348	6386129	6464757	6507417	6489831	6490047	6123049	6106963	5993116	5840485	5588283	5723584	5917550	5698095	5925199	5774314	5673276	6018668	5774657	5766331	5758923	4631571	2013786	3390157	202572	99706.7	275537	160574	99012.9	101589	2851237	3059997	3469710	168988	165255	113105	230692	190784	118217	5351.4	18733.9	7193.69	2463631
7.83333	6487574	6339561	6338588	6492989	6272386	6329050	6467652	6377428	6448327	6491514	6470037	6475699	6113128	6082455	5972898	5832797	5560856	5713734	5924560	5698143	5916880	5773381	5683085	6039117	5778940	5757853	5779881	4589039	1963063	3329952	175926	92162.1	255137	157208	95320.4	102578	2788998	2990780	3410957	170416	161938	112643	242057	180089	126320	5008.47	16229.7	10120.6	2468360
8	6495893	6340454	6342448	6479639	6254394	6305978	6464605	6372555	6446206	6490174	6454150	6461008	6074791	6060467	5976615	5797778	5539658	5710911	5955648	5711405	5952426	5813816	5703710	6043121	5748339	5748618	5765191	4576566	1922190	3248532	162392	82217	243892	157894	95782.9	99571.2	2757368	2943534	3348957	174467	165271	109142	240462	175544	128609	5399.25	18303.2	10726.7	2482213
8.16667	6481880	6328132	6348222	6473522	6237246	6306376	6456534	6364707	6453695	6481282	6452212	6459565	6061703	6051854	5956605	5805219	5511115	5701524	5972803	5707474	5921450	5832621	5726319	6064439	5734582	5719549	5771268	4541004	1870582	3182345	141784	77471.7	231530	147534	93334.5	98008	2716558	2893824	3304024	174778	167473	110338	240024	168358	120434	5471.03	19132.7	10487.5	2475099
8.33333	6492901	6329776	6347002	6464741	6228880	6295849	6450960	6360919	6441549	6468505	6433605	6463489	6062573	6030320	5953623	5786030	5483600	5664080	5972253	5687169	5934849	5851188	5755628	6044652	5708279	5710759	5774466	4514885	1821375	3118416	135922	77663.1	214965	143674	94187.9	96867.6	2675653	2837910	3251523	169865	166811	116949	244888	176987	108798	4697.43	21421.6	11420.6	2469214
8.5	6481154	6328563	6322375	6452188	6187601	6279037	6447228	6351285	6427457	6461790	6421698	6449644	6034635	6005382	5928373	5771913	5463949	5642348	5971846	5660085	5919209	5850685	5756506	6059869	5678483	5702417	5765438	4480256	1772447	3075302	117420	67654.2	209678	139025	86994.2	95089.1	2644239	2804318	3201135	159625	168796	116503	254339	193823	105792	7129.89	20576.2	13055.5	2475075
8.66667	6474966	6300610	6314495	6438893	6154989	6248157	6420263	6335335	6414999	6427824	6392748	6442889	5983482	5963527	5895060	5728648	5425628	5618925	5972739	5640481	5954882	5843157	5760550	6082135	5646495	5677247	5743865	4440244	1738153	3021173	107204	63180	211297	142127	87416.9	94506.9	2604075	2784460	3157862	162727	170168	108264	250152	190035	108854	6866.7	23646.7	14036.5	2483840
8.83333	6463066	6308051	6312246	6408180	6124548	6217045	6399942	6328268	6390667	6399934	6363391	6427154	5931706	5921609	5864004	5722691	5398089	5603962	5967451	5611954	5914647	5845254	5772369	6072717	5603444	5649430	5745898	4409579	1707895	2969191	89291.1	66107	206727	138243	81148.3	91484.3	2586131	2738163	3100065	160096	168868	110170	262011	173486	115769	9697.92	29923.2	20663.9	2482772
9	6452028	6271309	6292882	6392309	6081601	6186971	6383920	6317095	6386281	6372220	6332319	6400229	5900802	5863654	5812939	5682240	5349105	5546206	5958344	5596737	5892324	5830524	5769258	6069016	5580539	5625575	5720402	4373898	1684304	2925111	87073.9	60412.6	199071	136130	78173.5	92138.2	2549413	2715147	3063076	153213	162121	118305	258239	211823	118576	12194.2	25688.3	24595.7	2491026
9.16667	6426292	6241888	6278742	6357179	6028957	6151999	6364803	6282538	6360967	6324743	6273327	6356987	5837670	5808624	5756434	5635210	5290814	5493897	5939147	5579877	5867752	5824032	5770558	6051024	5521522	5583299	5709029	4341574	1653479	2870736	81898	52700.5	201982	134519	75047.2	95639.4	2524020	2681037	3026006	152096	164266	112954	262785	198337	105896	9474.61	31845.2	29101.7	2489144
9.33333	6404216	6205138	6247917	6329504	5971040	6110440	6334201	6264259	6336116	6280313	6231871	6319360	5769809	5744072	5672191	5584742	5207959	5419024	5903697	5532728	5837287	5808321	5759385	6052835	5492094	5534618	5685359	4294281	1638024	2819966	75932.5	50778.5	195952	129199	73260.8	91508.2	2488043	2642317	2995366	149273	166380	114150	267817	207915	111223	10176.4	37348.2	24843	2498507
9.5	6372180	6162917	6229335	6294597	5910883	6049221	6291223	6242893	6309957	6209006	6155596	6278072	5702170	5667166	5592487	5536484	5144197	5375208	5895993	5494192	5826449	5805857	5735603	6061488	5422781	5493146	5641925	4257954	1628334	2784922	72949.7	48370	204510	131042	68068.9	86037.1	2476335	2597974	2960849	149424	162233	110912	272140	208450	115354	11324.9	32858.1	34788.1	2496991
9.66667	6346866	6126335	6201693	6253421	5822900	5974661	6256937	6202578	6281892	6142684	6093030	6201581	5620431	5582086	5513499	5494869	5092724	5315777	5893082	5451053	5794364	5783613	5731495	6055204	5380671	5420922	5612193	4217950	1603794	2751889	67159.7	48712.9	199812	125706	64815	75669.3	2446014	2576034	2926906	147032	158811	110896	270074	227263	115825	9123.7	36112	35489.9	2501848
9.83333	6301687	6070803	6156002	6206359	5751146	5897054	6230826	6170047	6251156	6062102	6007990	6160357	5531802	5490977	5418394	5430118	5026530	5220376	5841657	5398376	5748148	5790632	5718703	6045848	5300935	5355717	5596808	4186495	1591153	2712363	65668.3	51942.9	197930	117332	62127.3	72176.1	2427750	2538917	2896321	143595	157336	110090	266286	231243	113400	13964.7	36311.4	34859.9	2493092
10	6263581	6014880	6100343	6150156	5659973	5821743	6192243	6131590	6208208	5993044	5932225	6084002	5424855	5394620	5328936	5358660	4952839	5149420	5823314	5366061	5722858	5782448	5702609	6045195	5226948	5301565	5543191	4143572	1559531	2694937	60045.8	61585	200299	109987	60348.8	69815.4	2413387	2521093	2860432	146514	153915	109070	272523	222574	116128	11851.2	37124.8	39852.4	2487325
10.1667	6212428	5949499	6041222	6099681	5572341	5749192	6149718	6095327	6178772	5906481	5854146	6023366	5338801	5295814	5230178	5337358	4930021	5131979	5819055	5317611	5698174	5774290	5738944	6081769	5198596	5273476	5539658	4109781	1547289	2655309	61904	72519.1	210603	106294	58267.3	64783.1	2393401	2492709	2833372	142749	153316	109676	290922	249307	127174	12656.7	41726.6	48649.1	2507926
10.3333	6154065	5884429	5968632	6044078	5497174	5675190	6109882	6049812	6130554	5812492	5747828	5937616	5238441	5196874	5127481	5267989	4875630	5078081	5781652	5269815	5663960	5763484	5714795	6068617	5137386	5208071	5489717	4084396	1523100	2627267	68236.4	80494.3	204916	99100.6	56440.9	59766.6	2388201	2475402	2817565	146641	156140	106103	283289	234688	137214	15336.4	40570.2	53976.6	2516252
10.5	6104778	5815299	5905978	5989185	5419606	5580667	6062812	6018446	6082223	5734319	5653617	5841913	5154485	5090411	5045017	5183499	4795734	4999493	5734645	5199896	5589074	5731383	5688764	6064750	5062641	5102566	5430517	4042526	1511129	2597926	57286.3	139304	203226	95296.4	54726.3	58370.9	2372250	2463671	2781621	154505	153532	104675	295133	230948	148372	29540.4	42133.3	49311.1	2507000
10.6667	6048919	5747406	5821807	5942010	5343100	5494487	6016356	5976105	6042499	5654167	5559230	5759385	5069149	5001169	4959410	5114313	4733925	4934814	5675621	5125312	5541324	5680270	5651057	6036071	5005467	5050240	5365543	4006645	1497021	2568649	63028.5	147120	204254	87839.6	54295.6	55547.7	2373853	2434330	2750230	153021	151147	108791	295611	252888	141409	17194.7	46416	46320.3	2503802
10.8333	5985005	5668738	5756171	5884660	5254519	5402523	5966343	5923284	5983211	5565753	5469667	5654406	4959354	4908974	4862878	5039282	4658798	4874832	5635864	5056517	5467020	5636103	5607663	6006602	4923784	4948954	5307961	3969265	1468150	2538973	59232.3	179667	205108	84521.8	51041.7	54112.2	2361276	2419687	2738267	146689	151562	106581	295428	238054	142239	25632.5	53115.3	47181.7	2499352
11	5931092	5592255	5664663	5826401	5168904	5318153	5916737	5878759	5939666	5482906	5388798	5564334	4883502	4818727	4777590	4978582	4587842	4784568	5562635	4983711	5396694	5592861	5564988	5988650	4847190	4875040	5270501	3929580	1460741	2510509	60620	171963	208298	82264.8	51376.7	53378.4	2337805	2408466	2713265	144161	148715	105672	299527	226115	138937	24220.9	54279.6	52732.4	2501992
11.1667	5888480	5529873	5574693	5781763	5105318	5233631	5872283	5834177	5895586	5398727	5298605	5477746	4786905	4713844	4687884	4914390	4499572	4701131	5490156	4910123	5329765	5550856	5527257	5945400	4803860	4792927	5198740	3888818	1452048	2469915	55603.5	253613	213330	80940.9	50698.8	53514	2325436	2394047	2710098	142630	157336	106900	299702	253542	144966	21262	59862.3	52676.6	2474182
11.3333	5846116	5458662	5490395	5722316	5028484	5160618	5832159	5783510	5846203	5324971	5230082	5394860	4706913	4627209	4601090	4843633	4435020	4610477	5444665	4832955	5265867	5514192	5489143	5921601	4715598	4715622	5125431	3850864	1441154	2436666	60994.8	316530	209534	78117.7	50874.2	54008.5	2311415	2380058	2689036	141178	152950	106031	304121	236762	140157	26031.3	63618.7	59551.3	2482612
11.5	5797993	5378861	5419112	5681459	4942885	5078951	5797156	5744766	5812253	5243130	5141031	5314652	4611848	4540342	4511168	4776091	4357405	4532797	5383399	4748504	5190589	5468351	5442320	5878734	4630255	4633716	5067483	3825782	1430778	2421202	63132.2	328525	206822	74991.4	49981	53880.9	2304389	2369188	2668117	139782	148045	106334	313404	247074	146689	25425.1	69121.6	54048.4	2470098
11.6667	5748427	5300129	5335164	5619347	4875750	4991470	5741950	5694642	5749144	5178690	5064189	5236837	4535988	4464561	4429215	4696586	4277381	4454464	5318289	4685659	5134124	5425819	5381581	5853963	4558557	4570337	5026793	3778114	1421439	2401041	58985.1	381098	202300	75430.1	50818.4	54183.9	2287944	2348380	2650332	140070	142805	102650	313946	263367	147614	25520.8	71793.3	53195	2478664
11.8333	5689226	5220967	5252030	5575579	4786458	4913465	5705472	5652301	5715306	5107128	4989812	5147116	4443761	4367286	4358920	4665569	4227504	4361481	5256632	4621665	5043517	5359736	5347813	5810243	4484020	4483558	4956970	3743142	1413153	2374890	65173.8	388627	214519	73843	50969.9	55539.7	2278900	2347224	2639214	136074	144743	99898.2	311466	263862	154616	28391.9	74457.1	59974	2483330
12	5637658	5147435	5181688	5529841	4722257	4840068	5655603	5611204	5686060	5046197	4928203	5070737	4368890	4288531	4289488	4591966	4151244	4282518	5185325	4540996	4989366	5312379	5298534	5782792	4413200	4405975	4900497	3704773	1397976	2354338	64791	403684	211328	72885.9	51863.1	57039.1	2260397	2325396	2628623	131648	137127	103192	307750	265736	159314	23646.7	85439	55826.8	2473839
12.1667	5591155	5090285	5118780	5473894	4656621	4764287	5624539	5581576	5629141	4971310	4859145	5004175	4300813	4205851	4207446	4531545	4070487	4213491	5122878	4489986	4909341	5253649	5252094	5755022	4346846	4307225	4844040	3665742	1384306	2318385	66577.5	429133	216329	72790.2	54064.3	57533.6	2249232	2309421	2615232	130412	133402	98709.8	320885	266111	179723	25815.9	81331.7	61553.1	2463591
12.3333	5533509	5028842	5035869	5420061	4610046	4708723	5584137	5532186	5603756	4923274	4789449	4915777	4243502	4139473	4134911	4469386	4021439	4129480	5058638	4403047	4847071	5208079	5215631	5715920	4309466	4257507	4783731	3627756	1380861	2299340	68571.3	470150	216863	71745.5	56680.2	59168.5	2243466	2299532	2608382	134024	131010	97665.1	323237	282962	180408	22673.7	82623.7	56791.8	2457355
12.5	5492501	4945661	4961875	5357057	4544361	4654778	5552482	5504990	5557172	4865143	4734922	4871092	4179748	4071540	4063373	4375709	3973843	4057734	4999988	4346998	4781586	5152076	5182382	5679552	4221188	4167913	4724291	3585719	1389299	2266825	57382	472311	222773	72614.8	58618.2	60436.6	2238473	2297323	2581617	130451	127748	98247.3	320661	274788	190027	22785.3	78149.6	55699.2	2444554
12.6667	5445128	4886652	4895113	5320227	4491270	4582347	5518898	5464754	5519218	4814388	4680515	4805790	4115994	4016638	4001716	4324715	3919858	4001525	4927381	4300175	4726891	5117169	5126572	5651287	4183672	4078813	4661749	3546664	1375398	2256418	87337.1	467366	229831	73220.9	59678.9	62302.8	2220553	2282178	2570523	127158	125204	95400.1	332656	284382	195705	24085.3	89873.2	49654	2433875
12.8333	5396718	4843362	4815153	5287289	4434367	4534520	5503036	5440797	5473854	4761217	4624034	4739364	4068796	3950403	3944892	4257045	3851718	3938991	4862654	4241620	4658407	5069573	5106283	5627107	4117693	4045835	4623229	3513120	1350045	2239263	76251.5	530036	221968	75310.4	61513.2	64767.1	2212442	2266315	2558209	125220	118496	92337.6	339188	313428	203162	22681.7	97154.7	49454.6	2421705
13	5352311	4793237	4753728	5242340	4378779	4491732	5463239	5406272	5447049	4716627	4584333	4687701	3998151	3894313	3879623	4202900	3805987	3872948	4776729	4193282	4604144	5016680	5058471	5588291	4239658	3970015	4530429	3481578	1344502	2238489	98701.9	601399	217972	75964.4	62741.4	67542.5	2202688	2260174	2561998	122396	115139	93183	336213	295842	211113	24173	107427	47093.9	2404398
13.1667	5321167	4725663	4691888	5190087	4333511	4433481	5438986	5387043	5425524	4658670	4542033	4640607	3939988	3838008	3837537	4132463	3777436	3827768	4736828	4126322	4523554	4963980	5013737	5555369	3998470	3898764	4486445	3446287	1344965	2232141	99260.1	577888	221465	78492.6	64567.7	68938.2	2194984	2259759	2556240	117555	108240	92018.6	348128	311386	219766	29357	99627	53896.8	2383583
13.3333	5270979	4682884	4617040	5158664	4287151	4377870	5405163	5341170	5382968	4626355	4496773	4606058	3895374	3788808	3794208	4070495	3736698	3776527	4681998	4058500	4487793	4915913	4967545	5525040	3967550	3845242	4437541	3416834	1352868	2217091	87480.7	653669	222725	81291.9	65955.4	71897	2195080	2258172	2562628	114294	104500	87807.6	349500	302677	217741	26047.2	104109	50555.2	2360455
13.5	5240299	4625820	4568343	5122759	4229833	4329843	5381230	5312180	5336241	4589118	4459034	4556237	3861647	3737783	3748470	4039352	3678064	3730047	4628979	3996325	4432787	4880989	4924239	5500611	3914523	3803315	4406931	3386496	1325912	2209714	121120	677730	224575	84155	66641.3	73635.6	2188548	2263428	2550673	111925	102546	90216.2	354437	287125	219033	26254.6	93486	47987.2	2342008
13.6667	5193165	4590905	4509063	5100221	4193609	4288244	5352208	5287983	5314109	4554210	4418504	4520188	3804982	3698297	3699191	3994371	3638132	3654106	4545526	3938792	4376689	4834207	4892889	5453079	3871687	3757163	4349709	3362100	1343202	2186778	110370	714504	222789	87584.3	68076.9	76068.1	2184385	2258993	2561455	110593	99323.9	88015	347147	302414	232646	24085.3	96245.5	55699.2	2318042
13.8333	5177502	4559666	4473230	5058200	4179461	4257970	5337334	5271196	5320554	4534990	4392744	4498735	3775243	3667944	3662600	4165106	3790595	3819258	4665219	4078709	4444974	4944025	4983997	5537027	4030794	3894489	4427085	3337560	1353083	2173459	114493	693553	218379	90455.4	70700.7	79034.9	2198581	2261466	2574088	108176	99961.9	81355.7	380396	369677	278911	32060.6	114644	89913.1	2351164
14	5130288	4514821	4419126	5034976	4139617	4220231	5312076	5241224	5287082	4499564	4363123	4460278	3739290	3628665	3625770	3904665	3523583	3563220	4431296	3841541	4258959	4774591	4806261	5387466	3796895	3652934	4234937	3308291	1326039	2168371	132174	723077	220763	92441.3	71530.1	82432.3	2208989	2270414	2612186	108328	95990.3	76825.7	369781	323740	268750	39381.8	89753.6	87137.7	2302283
[truncated: 59 more columns]

## Sheet: Fig 3C
PC9 (GFP+ area, um2/well)
Time (days)	PBS																											Anti-CD47
6.5	6419051	6278957	6317214	6470826	6267425	6324145	6469661	6352713	6427178	6543568	6515814	6499904	6112051	6059413	5982246	5822087	5632410	5742405	5796087	5609195	5794037	5608533	5514464	5830357	5824782	5737708	5643464	4974730	2585293	4078885	470437	224528	546712	260759	146976	134894	3331786	3523711	3907297	162990	131624	129638	247313	261501	134870	6906.58	12449.4	7409.02	2427001
14	5130288	4514821	4419126	5034976	4139617	4220231	5312076	5241224	5287082	4499564	4363123	4460278	3739290	3628665	3625770	3904665	3523583	3563220	4431296	3841541	4258959	4774591	4806261	5387466	3796895	3652934	4234937	3308291	1326039	2168371	132174	723077	220763	92441.3	71530.1	82432.3	2208989	2270414	2612186	108328	95990.3	76825.7	369781	323740	268750	39381.8	89753.6	87137.7	2302283
[truncated: 167 more columns]

[truncated: 48 more sheets: Fig 3D, Fig 3E, Fig 3F, Fig 4A, Fig 4B, Fig 4C, Fig 4D, Fig 4F, Fig 4G, Fig 5A, Fig 5B, Fig 5C, Fig 5D, Fig 5E, Fig 6B, Fig 6C, Fig 6D, Fig 6E, Fig 6F, Fig 6G …]
